# Supplementary material for: Effect of behavior change communication through the health development army on birth weight of newborns in Ambo district, Ethiopia: a cluster randomized controlled community trial
Source: BMC Womens Health. 2024 Mar 26;24:200. doi: 10.1186/s12905-024-03009-y (PMC10964566; doi:10.1186/s12905-024-03009-y)
Supplement: Supplementary file 1 — Supplementary Material 1 [file 12905_2024_3009_MOESM1_ESM.csv]

Supplementary file 1: The socio-demographic characteristics of pregnant women who were excluded from analysis
Studygrp Residence age age2 Religion edustatus Ethinic marstatus RespOccupation Husbandoccuption husedustatus hhsize wealth a1 b2 c3 d4 e5 f6 g7 h8 i9 j10 k11 l12 m13 n14 o15 p16 q17 r18 s19 t20 u21 v22 w23 WealthScore WealthTerial parity gravida
0 0 18 16 1 3 1 1 5 3 2 3 0 0 0 0 0 0 0 0 0 0 0 0 0 1 0 0 0 1 0 0 0 0 0 2 1 0 1
1 1 18 16 1 3 1 1 2 2 6 2 0 0 1 0 0 0 1 0 0 0 1 0 0 1 0 0 1 0 0 0 0 0 0 5 1 0 1
0 1 18 17 1 4 1 1 2 2 9 2 1 0 0 1 0 0 1 0 0 0 1 0 0 1 0 0 1 0 0 0 0 0 0 6 1 0 1
1 0 18 17 1 8 1 1 5 3 8 1 0 0 0 0 0 1 0 0 0 0 1 1 0 0 0 0 0 0 0 0 1 1 0 5 1 0 1
0 0 18 17 1 8 1 1 2 3 10 3 1 0 0 1 0 1 1 1 0 0 1 0 0 1 0 0 0 1 0 0 1 1 1 11 3 0 1
1 1 18 17 2 9 1 1 4 2 10 2 0 1 0 0 0 0 1 0 0 0 1 0 0 0 0 0 0 0 0 0 0 0 0 3 1 0 1
0 0 19 17 1 8 1 1 2 1 13 5 1 0 0 1 0 1 1 0 1 0 1 0 0 1 0 0 0 0 0 0 0 0 0 7 2 0 1
1 1 19 18 2 9 1 1 1 2 13 2 0 1 0 0 0 0 1 0 0 0 1 0 0 0 0 0 0 0 0 0 0 0 0 3 1 0 1
0 0 19 18 1 10 1 1 2 5 12 2 0 0 0 0 0 0 1 0 0 0 1 0 0 1 0 0 0 0 0 0 0 0 0 3 1 0 1
1 1 20 17 1 5 1 1 4 2 8 3 1 0 0 0 0 0 1 0 0 0 0 0 0 1 0 0 1 0 0 0 0 0 0 4 1 0 1
0 0 20 17 1 7 1 1 2 2 10 3 1 0 0 1 0 0 0 1 0 0 1 1 0 1 0 0 0 0 1 0 1 1 0 9 2 0 1
0 0 20 17 1 8 1 1 2 3 9 2 1 0 0 0 0 1 1 1 0 0 1 0 1 1 0 0 0 1 1 1 1 1 1 13 3 0 1
1 0 20 18 5 4 1 1 2 3 6 2 1 0 0 1 0 1 1 1 0 0 1 0 0 1 0 0 0 1 1 1 1 1 1 13 3 0 1
0 0 20 18 1 5 1 3 5 3 0 4 0 0 0 0 0 0 0 0 0 0 0 0 1 1 0 0 0 0 0 0 0 0 0 2 1 0 1
1 0 20 18 1 8 1 1 2 3 7 2 0 0 0 0 0 1 1 1 0 0 0 0 1 1 0 0 0 0 0 0 1 1 1 8 2 0 1
0 0 20 18 1 8 1 1 2 3 9 2 1 0 0 0 0 1 1 1 0 0 1 0 1 1 0 0 0 1 1 1 1 1 1 13 3 0 1
1 0 20 18 1 10 1 1 2 4 8 3 0 1 0 0 0 0 1 0 0 0 1 0 0 1 0 0 0 0 0 0 0 0 0 4 1 0 1
0 0 20 19 2 2 1 1 2 4 7 2 1 0 0 0 0 0 1 0 0 0 0 0 1 1 1 1 1 0 0 0 0 0 0 7 2 0 3
1 1 20 19 2 10 1 1 2 4 8 3 0 0 0 0 0 0 1 0 0 0 0 0 1 1 0 0 0 1 1 0 0 0 0 5 1 0 1
0 0 20 19 1 12 1 1 2 2 13 4 1 0 0 0 0 0 1 0 0 1 1 0 1 1 0 0 0 0 0 0 0 1 0 7 2 0 1
1 1 21 18 2 9 2 1 2 2 0 2 1 1 0 0 0 0 1 0 0 1 1 0 0 1 0 0 1 0 0 0 0 0 0 7 2 0 1
1 1 21 20 1 4 1 1 2 1 8 3 1 1 0 1 0 1 0 0 0 1 1 0 1 1 0 0 1 0 0 0 0 0 0 9 2 0 9
0 1 21 20 1 4 1 1 2 1 8 3 1 1 0 1 0 1 0 0 0 1 1 0 1 1 0 0 1 0 0 0 0 0 0 9 2 0 9
0 0 22 17 1 10 1 1 2 2 10 3 1 0 0 1 0 0 1 0 0 0 1 0 0 1 0 0 0 0 0 0 1 1 0 7 2 0 1
1 0 22 19 2 8 1 1 2 3 9 2 0 0 0 0 0 0 1 1 0 1 1 0 1 1 0 0 0 1 1 1 1 1 0 11 3 0 1
1 1 22 20 1 6 1 1 2 4 5 3 1 0 0 0 0 0 1 0 0 0 0 0 0 1 0 0 1 0 0 0 0 0 0 4 1 0 1
0 0 22 20 1 8 1 1 2 3 10 3 1 0 0 1 0 1 1 1 0 0 1 0 0 1 0 0 0 1 1 0 1 1 1 12 3 0 1
1 1 22 20 2 10 1 1 2 5 0 2 0 0 0 1 0 0 1 0 1 0 0 1 1 1 0 0 1 0 0 0 0 0 0 7 2 0 1
0 0 22 20 1 10 1 1 1 1 10 2 1 0 0 0 0 0 1 0 0 0 1 0 1 1 0 0 0 0 0 0 0 1 0 6 1 0 1
1 0 22 21 1 8 1 1 2 4 10 2 1 0 0 0 0 0 1 0 0 0 0 0 1 1 0 0 0 0 0 0 0 1 0 5 1 0 1
1 1 22 21 2 15 1 1 2 1 21 2 1 1 1 1 1 1 1 0 1 1 1 0 0 1 0 0 1 0 0 0 0 0 0 12 3 0 1
0 0 38 16 1 0 1 1 2 3 0 4 0 0 0 1 0 0 0 1 0 0 0 1 1 1 0 0 0 1 1 0 1 1 0 9 2 8 9
1 0 36 22 2 3 1 1 4 3 2 8 0 0 0 0 0 1 1 0 0 0 0 0 1 0 0 0 0 1 1 0 0 1 0 6 1 8 9
0 0 28 16 2 0 1 1 5 3 0 6 0 0 0 0 0 0 0 1 0 0 0 1 1 1 0 0 0 1 1 0 1 1 1 9 2 7 8
1 0 35 17 1 0 1 1 5 3 0 6 0 0 0 0 0 0 0 1 0 0 0 0 1 1 0 0 0 1 0 0 0 1 1 6 1 6 7
0 0 33 16 1 0 1 1 5 3 0 6 0 0 0 0 0 0 0 1 0 0 0 0 1 1 0 0 0 1 1 0 1 0 0 6 1 6 7
0 0 32 17 1 1 1 1 2 3 0 6 0 0 0 0 0 0 1 0 0 0 0 0 0 0 0 0 0 0 1 0 1 1 0 4 1 6 7
0 0 31 20 2 0 1 1 2 3 0 10 0 0 0 1 0 0 0 1 0 0 0 0 1 1 0 0 0 1 1 0 1 1 0 8 2 6 8
1 0 31 20 2 0 1 1 2 3 0 10 0 0 0 1 0 0 0 1 0 0 0 0 1 1 0 0 0 1 1 0 1 1 0 8 2 6 8
0 0 30 19 3 1 1 1 5 3 3 6 1 0 0 0 0 0 1 1 0 0 0 0 1 1 0 0 0 1 1 0 0 1 1 9 2 6 7
1 1 30 16 2 10 1 1 2 1 13 6 1 1 0 0 1 0 1 1 1 0 1 0 1 0 0 0 1 0 0 0 0 0 0 9 2 6 1
0 0 38 18 2 0 1 1 2 3 5 7 0 1 0 0 0 1 1 0 0 0 1 0 1 1 0 0 0 1 1 1 1 1 1 12 3 5 6
0 0 38 18 2 0 1 1 2 3 5 7 0 1 0 0 0 1 1 0 0 0 1 0 1 1 0 0 0 1 1 1 1 1 1 12 3 5 6
1 0 37 20 1 0 1 1 2 3 0 7 1 0 0 1 0 0 0 1 0 0 0 0 1 1 0 0 0 1 1 1 1 1 1 11 3 5 7
0 0 37 17 2 0 1 1 2 3 0 5 0 0 0 1 0 0 0 1 0 0 0 1 1 1 0 0 0 1 0 0 1 0 0 7 2 5 7
0 0 35 20 2 0 1 1 2 3 0 7 0 0 0 0 0 0 1 0 0 0 0 0 1 1 0 0 0 1 0 0 1 1 1 7 2 5 6
1 0 35 20 2 0 1 1 2 3 0 7 0 0 0 0 0 0 1 0 0 0 0 0 1 1 0 0 0 1 0 0 1 0 1 6 1 5 6
0 0 35 17 2 0 1 1 2 3 0 7 1 0 0 1 0 0 0 1 0 0 0 0 1 1 0 0 0 1 1 1 1 1 1 11 3 5 6
1 0 34 22 2 0 1 1 2 3 0 7 1 0 0 0 0 0 0 1 0 0 0 1 1 1 0 0 0 1 1 0 1 1 1 10 3 5 6
1 0 34 22 1 0 1 1 2 3 0 5 0 0 0 1 0 0 0 1 0 0 0 0 1 1 0 0 0 1 1 1 1 0 0 8 2 5 7
0 0 33 16 1 1 1 1 2 3 10 4 1 0 0 1 0 0 0 1 1 0 0 1 1 1 0 0 0 1 1 1 1 1 1 13 3 5 7
0 0 32 17 2 0 2 1 2 5 0 5 0 0 0 0 0 0 1 1 0 0 0 0 1 1 0 0 0 1 0 1 1 1 0 8 2 5 7
1 0 31 20 2 0 1 1 2 3 0 8 0 0 0 0 0 0 0 1 0 0 0 1 1 1 0 0 0 1 1 0 1 1 1 9 2 5 7
0 0 31 18 4 0 1 4 4 5 0 3 0 0 0 0 0 0 0 0 0 0 0 0 1 1 0 0 0 0 0 0 1 1 0 4 1 5 6
0 0 30 20 2 0 1 1 5 3 3 4 0 0 0 0 0 1 0 0 0 0 1 1 0 0 0 0 0 1 1 1 1 1 1 9 2 5 6
0 0 28 20 2 0 1 1 2 2 5 3 1 0 0 0 1 0 0 1 0 0 0 0 1 1 0 0 0 1 1 1 1 1 1 11 3 5 2
1 0 28 18 2 2 1 2 3 4 5 1 0 0 1 0 0 0 1 0 0 0 1 0 0 0 1 1 0 1 0 0 1 0 1 8 2 5 7
0 0 28 16 1 3 1 1 2 3 6 5 0 1 0 0 1 1 1 1 0 0 1 1 1 0 0 0 0 1 1 0 1 1 1 13 3 5 6
1 0 28 16 2 3 1 1 2 3 1 4 0 0 0 0 0 0 1 0 0 0 0 0 1 1 0 0 0 1 1 1 1 1 0 8 2 5 6
0 0 38 21 2 6 1 1 2 3 4 6 0 1 0 1 0 0 1 1 0 0 1 0 1 1 0 0 0 1 1 1 1 1 1 13 3 4 6
0 0 37 17 1 0 1 1 5 3 0 4 0 0 0 0 0 0 0 1 0 0 0 0 1 0 0 0 0 0 0 0 1 1 0 4 1 4 5
1 0 36 22 5 0 1 1 5 3 0 4 0 0 0 0 0 0 0 1 0 0 0 0 1 1 0 0 0 1 1 0 0 1 0 6 1 4 5
0 0 35 23 2 0 1 4 4 5 0 5 0 0 0 1 0 0 0 0 0 0 0 0 1 1 0 0 0 0 0 0 1 1 0 5 1 4 5
0 1 35 16 1 4 1 1 2 5 11 6 1 1 0 0 1 1 1 0 1 1 0 0 0 1 0 0 1 0 0 0 0 0 0 9 2 4 5
1 0 33 22 3 4 1 3 4 5 0 4 0 0 0 0 0 0 0 1 0 0 0 0 1 1 0 0 1 0 1 0 1 1 0 7 2 4 5
0 0 33 22 1 0 1 1 2 3 0 5 1 0 0 0 0 0 0 1 0 0 0 0 1 1 0 0 0 1 0 0 1 1 1 8 2 4 6
1 0 33 22 1 0 1 1 2 3 0 5 1 0 0 0 0 0 0 1 0 0 0 0 1 1 0 0 0 1 0 0 1 1 1 8 2 4 6
0 0 32 22 1 0 1 1 2 3 0 6 0 0 0 1 0 0 0 1 0 0 0 0 1 1 0 0 0 1 0 0 1 0 0 6 1 4 5
0 0 32 21 2 2 1 1 2 3 0 4 0 0 0 0 0 0 1 1 0 0 0 0 1 1 0 0 0 1 1 0 0 1 0 7 2 4 3
1 0 32 21 2 2 1 1 2 3 0 4 0 0 0 0 0 0 1 1 0 0 0 0 1 1 0 0 0 1 1 0 0 1 0 7 2 4 3
1 0 31 23 2 0 1 1 2 3 0 7 0 0 0 0 0 0 0 1 0 0 0 0 1 1 0 0 0 1 0 0 1 1 1 7 2 4 5
0 0 30 21 2 0 1 1 2 3 2 6 0 0 0 1 0 0 0 1 0 0 0 0 1 1 0 0 0 1 1 0 1 1 1 9 2 4 5
0 0 30 21 2 0 1 1 2 3 0 6 0 0 0 0 0 0 0 1 0 0 0 0 0 1 1 0 0 0 0 0 1 1 0 5 1 4 5
1 0 30 20 1 0 1 1 2 3 5 5 1 0 0 0 0 0 1 0 0 0 0 0 1 1 0 0 0 1 1 1 1 1 0 9 2 4 6
1 0 30 20 1 0 2 1 2 3 2 8 1 0 0 1 0 0 0 1 1 1 0 0 0 0 0 0 0 1 1 0 1 1 1 10 3 4 6
0 0 30 20 1 0 1 1 2 5 0 3 0 0 0 1 0 0 0 1 0 0 0 0 1 1 0 0 0 1 1 0 1 1 0 8 2 4 6
0 0 30 18 1 0 1 1 5 3 10 3 0 0 0 0 0 0 0 1 0 0 0 0 1 1 0 0 0 1 1 0 1 1 1 8 2 4 5
1 0 30 18 1 0 1 1 2 3 0 8 0 0 0 0 0 0 0 1 0 0 0 0 1 1 0 0 0 1 1 0 1 1 1 8 2 4 6
0 0 30 18 1 0 1 1 2 3 0 8 0 0 0 0 0 0 0 1 0 0 0 0 1 1 0 0 0 1 1 0 1 1 1 8 2 4 6
0 1 30 17 2 7 1 1 4 2 7 9 1 1 0 0 0 0 1 0 1 0 1 0 0 1 0 0 1 0 0 0 0 0 0 7 2 4 3
0 0 28 20 5 0 1 1 2 2 5 2 1 0 0 0 0 0 1 0 0 0 0 0 1 0 0 0 0 0 0 0 1 1 0 5 1 0 1
1 0 28 17 1 5 1 1 2 3 3 4 0 0 0 0 0 0 1 0 0 0 0 0 1 0 0 0 0 0 0 0 0 1 0 3 1 0 1
0 0 27 21 2 6 1 1 2 3 10 3 1 0 0 0 0 0 1 1 0 0 0 0 1 1 1 0 0 0 1 1 1 1 1 11 3 0 1
0 0 27 21 2 6 1 1 2 3 10 3 1 0 0 0 0 0 1 1 0 0 0 0 1 1 1 0 0 0 1 1 1 1 1 11 3 0 1
1 0 26 26 2 10 1 1 2 3 7 2 0 0 0 0 0 0 1 1 0 0 0 0 1 1 0 0 0 1 0 0 0 0 0 5 1 0 1
0 1 25 24 2 13 1 1 5 4 12 3 0 1 0 0 0 0 0 0 1 1 1 0 0 0 0 0 0 0 0 0 0 0 0 4 1 0 1
0 1 25 22 1 10 1 1 1 1 15 2 1 1 0 0 0 1 1 0 0 0 0 0 0 1 0 0 1 0 0 0 0 0 0 6 1 0 1
0 1 25 20 1 8 1 1 2 1 10 5 0 1 0 0 1 0 1 0 0 0 0 0 0 1 0 0 1 0 0 0 0 0 0 5 1 0 1
0 1 24 19 4 7 1 1 2 5 10 2 1 1 0 0 1 1 1 0 0 0 1 1 1 1 0 0 1 0 0 0 0 0 0 10 3 0 1
0 0 24 19 1 5 1 1 2 4 4 2 1 0 0 1 0 0 1 0 0 0 0 0 1 0 0 0 0 0 0 0 0 1 0 5 1 0 1
1 1 23 23 1 15 1 1 2 1 15 2 0 1 0 0 0 0 1 0 1 0 0 1 0 0 0 0 0 0 0 0 0 0 0 4 1 0 1
0 1 23 21 1 10 1 1 2 5 8 2 1 1 0 1 0 0 1 0 0 1 1 0 1 1 0 0 1 0 0 0 0 1 0 10 3 0 1
0 1 23 21 1 3 1 1 2 4 4 2 1 0 0 0 0 0 0 0 0 0 0 0 1 1 0 0 0 0 0 0 0 0 0 3 1 0 1
1 0 23 20 1 5 1 1 2 4 4 2 1 0 0 0 0 1 0 0 0 0 0 1 1 1 0 0 0 0 0 0 0 1 0 6 1 0 1
0 0 23 18 1 2 1 1 2 3 6 2 0 0 0 0 0 0 0 1 0 0 0 0 1 1 0 0 0 1 0 0 1 1 1 7 2 0 1
1 0 28 20 5 0 1 1 2 2 5 2 1 0 0 0 0 0 1 0 0 0 0 0 1 0 0 0 0 0 0 0 1 1 0 5 1 0 1
0 0 28 27 1 7 1 1 2 4 4 3 0 0 0 0 0 0 0 0 0 0 0 0 1 0 0 0 0 0 0 0 0 1 0 2 1 0 1
1 0 28 27 1 7 1 1 2 4 4 3 0 0 0 0 0 0 0 0 0 0 0 0 1 0 0 0 0 0 0 0 0 1 0 2 1 0 1
1 0 30 20 1 0 1 2 2 3 0 2 0 0 0 1 0 0 0 1 0 0 0 1 1 1 0 0 0 1 1 1 1 1 1 11 3 0 1
0 1 33 26 1 15 1 1 1 1 15 6 0 1 0 0 0 1 1 0 1 0 1 0 0 1 0 0 1 0 0 0 0 0 0 7 2 0 1
0 0 35 19 2 0 1 1 2 3 0 8 0 0 0 0 0 0 1 1 0 0 0 0 1 1 1 1 1 1 1 1 1 0 0 11 3 0 7
1 0 35 19 2 0 1 1 2 3 0 8 0 0 0 0 0 0 1 1 0 0 0 0 1 1 1 1 1 1 1 1 1 0 0 11 3 0 7
0 0 20 15 2 6 1 1 2 3 2 2 0 1 0 0 0 1 1 1 0 0 1 0 1 1 0 0 0 1 1 0 0 0 0 9 2 1 2
1 0 20 15 2 6 1 1 2 3 2 2 0 1 0 0 0 1 1 1 0 0 1 0 1 1 0 0 0 1 1 0 0 0 0 9 2 1 2
0 0 20 15 2 7 1 1 2 3 10 2 1 1 0 0 0 0 1 0 0 0 0 1 1 1 0 0 0 1 1 1 1 1 1 12 3 1 2
1 0 20 17 2 5 2 1 2 2 4 3 1 0 0 0 0 0 1 0 0 0 1 0 1 1 0 0 0 1 1 0 0 1 0 8 2 1 2
0 1 20 18 2 0 1 1 1 2 10 4 0 1 0 0 0 0 1 0 0 1 0 0 0 0 0 0 0 0 0 0 0 0 0 3 1 1 2
0 0 20 18 5 2 1 1 5 3 10 1 0 0 0 0 0 0 0 1 0 0 0 0 1 0 0 0 0 1 1 0 0 1 0 5 1 1 2
1 0 21 17 1 2 1 1 2 3 2 3 0 0 0 1 0 0 0 0 0 0 0 0 0 1 0 0 0 1 1 0 0 1 1 6 1 1 2
0 0 21 17 1 2 1 1 2 3 2 3 0 0 0 1 0 0 0 0 0 0 0 0 1 0 0 0 0 1 1 0 0 1 1 6 1 1 2
1 0 21 19 5 5 1 1 2 3 5 3 1 0 0 1 0 1 1 0 0 0 1 0 0 1 0 0 0 1 1 1 1 1 1 12 3 1 2
0 0 22 17 2 6 1 2 5 3 0 1 0 0 0 0 0 1 0 0 0 0 1 0 0 1 0 0 0 1 0 0 1 0 0 5 1 1 1
0 0 22 19 2 3 1 1 2 3 5 4 1 0 0 1 0 0 1 1 0 0 0 1 1 1 0 0 0 1 1 0 1 0 0 10 3 1 2
0 1 22 21 1 10 1 1 2 2 10 2 0 1 1 0 0 1 1 0 1 1 0 0 0 1 0 0 1 0 0 0 0 0 0 8 2 1 0
1 0 23 15 5 0 1 1 2 4 5 3 1 0 0 0 0 0 1 0 0 0 0 0 1 1 0 0 0 0 0 0 0 1 0 5 1 1 2
1 0 23 16 2 0 1 1 5 3 0 2 0 0 0 0 0 0 1 1 0 0 0 0 1 1 0 0 0 1 1 1 1 1 1 10 3 1 2
1 0 23 18 5 4 1 1 2 4 7 2 1 0 0 0 0 0 1 0 0 0 1 0 0 0 0 0 0 0 0 0 0 0 0 3 1 1 3
0 0 23 18 2 10 1 1 2 1 15 4 1 0 0 1 0 0 1 0 0 0 1 0 0 0 1 0 0 0 0 0 0 0 0 5 1 1 2
1 0 23 20 5 0 1 1 2 3 0 3 1 0 0 0 0 0 0 1 0 0 0 1 1 1 0 0 0 1 1 0 1 1 0 9 2 1 2
0 0 23 20 1 5 1 1 4 3 7 4 1 0 0 1 0 1 1 1 0 0 1 1 1 1 0 0 0 1 1 1 1 1 1 15 3 1 2
0 0 23 20 2 5 1 1 2 3 8 5 1 0 0 1 0 1 1 1 0 0 0 1 1 1 0 0 0 1 1 0 1 1 1 13 3 1 2
1 0 23 21 1 6 1 1 2 3 0 7 0 0 0 0 0 0 0 0 1 0 0 0 0 1 1 0 0 1 1 1 1 1 1 9 2 1 2
1 0 24 18 2 3 1 1 2 3 10 4 1 0 0 1 0 1 1 1 0 0 1 0 0 1 0 0 0 1 1 0 1 1 0 11 3 1 2
0 0 24 18 2 8 1 1 2 3 2 2 1 0 0 0 0 0 1 1 0 0 0 0 1 1 0 0 0 1 1 1 1 1 1 11 3 1 2
0 1 24 20 1 5 1 1 1 1 1 3 1 1 1 0 1 1 1 0 1 1 1 0 0 0 0 0 1 0 0 0 0 0 0 10 3 1 2
0 0 25 18 1 0 1 1 2 3 5 4 0 0 0 0 0 0 0 1 0 0 0 1 1 1 0 0 0 1 0 0 1 1 1 8 2 1 3
1 1 25 18 1 5 1 1 1 1 8 4 0 0 0 0 0 0 1 0 0 0 1 0 0 1 0 0 0 0 0 0 0 0 0 3 1 1 2
1 0 25 19 2 4 1 1 2 3 4 3 1 0 0 1 0 1 1 1 0 0 1 0 0 1 0 0 0 1 1 0 1 1 1 12 3 1 2
0 0 25 20 1 0 1 1 2 3 2 4 0 0 0 1 0 0 1 1 0 0 0 0 1 1 0 0 0 1 1 0 0 1 0 8 2 1 2
0 0 25 20 1 4 1 1 2 3 4 6 0 0 0 0 0 0 1 1 0 0 0 0 1 1 0 0 0 1 1 0 1 1 0 8 2 1 2
1 0 25 20 5 7 1 1 2 4 5 3 1 0 0 0 0 0 1 0 0 0 0 0 1 1 0 0 0 0 0 0 0 1 0 5 1 1 2
0 0 25 20 2 8 1 1 2 1 13 4 1 0 0 1 0 1 1 0 0 0 0 1 1 1 0 0 0 0 0 0 0 0 0 7 2 1 2
1 0 25 20 1 10 1 1 2 3 10 3 1 0 0 1 0 1 1 1 0 0 1 0 0 1 0 0 0 1 1 0 1 1 0 11 3 1 2
0 0 25 20 1 13 1 1 1 1 15 4 1 0 0 1 0 1 1 1 0 0 1 0 0 1 0 0 0 1 0 0 1 1 0 10 3 1 2
1 0 23 19 1 12 1 1 1 1 15 2 1 0 0 1 0 1 1 1 0 0 1 0 0 1 0 0 0 1 0 0 1 1 0 10 3 1 2
0 0 25 21 2 8 1 1 2 3 10 9 0 0 0 0 0 0 0 1 0 0 0 0 1 1 0 0 0 1 0 1 0 1 1 7 2 1 2
1 0 25 21 2 6 1 1 2 4 10 6 1 0 0 0 0 0 0 1 0 0 0 0 1 1 0 0 0 1 0 1 0 1 1 8 2 1 2
0 0 25 22 2 15 1 1 1 1 15 4 1 0 0 1 0 1 1 0 0 0 1 0 0 1 0 0 0 0 0 0 0 0 0 6 1 1 2
0 1 29 26 2 2 2 1 2 2 5 4 1 0 0 1 1 0 1 0 0 0 0 0 0 1 1 1 1 1 0 0 0 0 0 9 2 1 2
1 0 26 21 2 0 1 1 5 3 0 2 0 0 0 0 0 0 1 1 0 0 0 0 1 1 0 0 0 1 1 0 1 1 0 8 2 1 2
0 0 26 23 2 8 1 1 2 1 10 4 0 1 0 1 0 1 1 0 0 0 1 0 0 1 0 0 0 0 0 0 0 1 0 7 2 1 2
1 0 24 23 1 5 2 1 1 3 5 4 1 1 0 1 0 1 1 1 0 0 1 0 0 1 0 0 0 1 1 0 1 1 0 12 3 2 3
0 1 25 16 1 13 1 1 2 1 17 4 0 1 1 1 0 1 1 0 0 0 1 0 0 1 0 0 1 0 0 0 0 0 0 8 2 2 3
1 0 25 17 2 5 1 1 2 3 5 4 1 0 0 1 0 0 1 1 0 0 0 0 1 1 0 0 0 1 1 0 1 1 0 10 3 2 3
0 0 25 17 2 5 1 1 2 3 7 5 1 0 0 1 0 0 1 1 0 0 0 0 1 1 0 0 0 1 1 0 1 1 0 10 3 2 3
1 0 25 18 1 0 1 1 2 3 0 5 0 0 0 1 0 0 0 1 0 0 0 0 1 1 0 0 0 1 1 1 1 1 1 10 3 2 4
0 0 24 19 2 2 1 1 2 3 0 5 1 0 0 1 0 1 0 1 0 0 0 0 1 1 0 0 0 1 1 0 0 1 0 9 2 2 4
1 0 25 20 2 0 1 1 2 3 4 5 1 1 0 0 0 0 0 1 0 0 0 1 1 1 0 0 0 1 1 0 1 1 1 11 3 2 2
0 0 25 19 3 4 1 1 2 3 6 4 1 0 0 1 0 0 0 1 0 0 1 0 1 1 0 0 0 1 1 1 1 1 1 12 3 2 3
1 0 25 19 3 3 1 1 2 3 3 4 1 0 0 1 0 0 0 1 0 0 1 0 1 1 0 0 0 1 1 0 1 1 1 11 3 2 3
0 0 25 19 2 10 1 1 2 1 13 5 1 0 0 1 0 0 1 1 0 0 1 0 0 1 0 0 0 1 1 1 1 1 0 11 3 2 4
1 0 24 19 1 0 1 1 2 3 1 5 0 0 0 1 0 0 0 1 0 0 0 1 1 1 0 0 0 1 1 0 0 0 1 8 2 2 3
0 1 25 21 1 1 1 1 2 5 9 4 1 0 0 0 0 0 1 0 0 0 0 0 0 1 0 0 1 0 0 0 0 0 0 4 1 2 1
0 0 25 20 1 3 1 1 2 3 5 5 0 0 0 1 0 1 1 0 0 0 0 1 1 0 0 0 0 1 0 0 1 1 1 9 2 2 4
1 0 25 20 4 7 1 1 2 3 6 5 1 1 0 1 0 1 1 1 0 0 0 1 0 1 0 0 0 1 1 0 1 1 1 13 3 2 3
0 0 25 20 2 5 1 1 2 2 8 5 1 0 0 0 0 0 1 1 0 0 0 0 1 1 0 0 0 1 1 0 1 1 0 9 2 2 3
1 0 25 20 1 7 1 1 2 1 13 5 1 0 0 1 0 0 1 1 0 0 0 1 0 1 0 0 0 0 0 0 1 1 0 8 2 2 3
0 0 27 23 5 8 1 1 2 3 10 4 1 0 1 1 0 0 1 1 0 0 0 1 1 1 0 0 0 1 1 0 0 1 0 11 3 2 3
1 0 25 21 3 9 2 1 2 3 13 6 1 0 1 1 0 1 1 1 0 0 1 0 0 1 0 0 0 1 1 1 1 1 1 14 3 2 3
0 0 25 21 1 2 1 1 2 4 4 5 1 0 0 0 0 1 1 1 0 0 0 0 1 1 0 0 0 0 0 0 1 1 1 9 2 2 4
1 0 25 22 2 2 1 1 2 4 4 5 0 0 0 0 0 0 1 1 0 0 0 0 1 1 0 0 0 0 0 0 1 1 1 7 2 2 4
1 0 25 18 2 1 1 1 2 3 5 5 0 0 1 0 0 1 1 0 0 0 1 1 1 1 0 0 0 1 1 0 0 0 0 9 2 2 3
1 0 24 19 3 2 1 1 4 3 5 4 1 0 1 0 0 0 1 1 0 0 0 1 1 1 0 0 0 1 1 0 1 1 1 12 3 2 3
1 1 30 22 2 8 1 1 2 5 10 5 0 1 0 0 1 1 1 0 0 0 1 0 0 1 0 0 1 0 0 0 0 0 0 7 2 2 3
0 0 30 23 1 0 1 1 2 3 0 5 1 0 0 1 0 0 0 1 0 0 1 0 0 1 0 0 0 0 0 0 0 0 0 5 1 2 3
0 0 31 22 1 3 1 1 2 3 4 5 0 0 0 1 0 0 0 1 0 0 0 1 1 1 0 0 0 0 1 0 1 1 1 9 2 2 3
1 0 31 24 1 0 2 1 2 3 0 6 1 0 0 0 0 0 0 1 0 0 0 1 1 1 0 0 0 1 1 1 1 1 1 11 3 2 4
1 0 29 22 2 0 1 1 2 5 0 5 0 0 0 1 0 0 1 1 0 0 0 1 1 1 0 0 0 1 1 0 1 1 1 11 3 2 3
1 0 30 20 1 0 1 1 2 3 0 5 0 0 0 0 0 0 0 1 0 0 0 0 1 1 0 0 0 1 0 0 1 1 0 6 1 2 3
1 0 32 20 1 4 1 1 2 3 8 5 0 0 0 0 0 0 1 1 0 0 0 0 1 1 0 0 0 1 1 1 1 1 0 9 2 2 4
1 1 20 18 1 0 1 4 1 2 10 3 1 0 1 0 0 0 0 0 0 0 0 0 0 0 0 0 0 0 0 0 0 0 0 2 1 3 3
1 1 25 18 2 0 1 1 2 2 5 5 0 1 0 0 0 0 1 0 0 0 1 0 0 1 0 0 0 0 0 0 0 0 0 4 1 2 3
1 0 24 20 1 10 1 1 2 1 13 3 1 0 0 0 0 0 0 1 0 0 0 0 1 1 0 0 0 1 1 0 1 1 1 9 2 2 3
1 0 25 20 5 5 1 1 2 3 6 5 0 0 0 1 0 1 1 1 0 0 0 1 0 1 0 0 0 1 1 0 1 1 1 11 3 2 3
1 0 25 20 5 10 1 1 2 3 10 4 1 0 0 1 0 0 1 1 0 0 0 1 1 1 0 0 0 1 1 0 1 1 0 11 3 2 3
1 0 26 20 1 3 1 1 4 3 5 4 1 0 1 0 0 0 1 1 0 0 0 1 1 1 0 0 0 1 1 0 1 1 1 12 3 2 3
