# Supplementary material for: Effect of behavior change communication through the health development army on birth weight of newborns in Ambo district, Ethiopia: a cluster randomized controlled community trial
Source: BMC Womens Health. 2024 Mar 26;24:200. doi: 10.1186/s12905-024-03009-y (PMC10964566; doi:10.1186/s12905-024-03009-y)
Supplement: Supplementary file 2 — Supplementary Material 2 [file 12905_2024_3009_MOESM2_ESM.csv]

Supplementary file 2: Raw data used for analysis of Low birthweight (LBW)
Kebeles	Clustrgrp	Studygrp	NmberBCC	Residence	age	age2	Religion	edustatus	Ethinic	marstatus	RespOccupation	Husbandoccuption	husedustatus	hhsize	wealth	a1	b2	c3	d4	e5	f6	g7	h8	i9	j10	k11	l12	m13	n14	o15	p16	q17	r18	s19	t20	u21	v22	w23	Wealthindexscore	parity	gravida	gestage	gapdurtprg	HeadofHH	famypressmorchd	HNI	sourcHNI	frqNHI	Agractivity
1	1	0	0	0	18	16	1	3	1	1	5	3	2	3		0	0	0	0	0	0	0	0	0	0	0	0	0	1	0	0	0	1	0	0	0	0	0	2	0	1	8	0	1	0	1	1	3	1
1	1	0	0	1	18	16	1	3	1	1	2	2	6	2		0	0	1	0	0	0	1	0	0	0	1	0	0	1	0	0	1	0	0	0	0	0	0	5	0	1	7	0	1	1	1	1	3	0
1	1	0	0	1	18	17	1	4	1	1	2	2	9	2		1	0	0	1	0	0	1	0	0	0	1	0	0	1	0	0	1	0	0	0	0	0	0	6	0	1	9	0	1	0	1	1	2	0
1	1	0	0	0	18	17	1	8	1	1	5	3	8	1		0	0	0	0	0	1	0	0	0	0	1	1	0	0	0	0	0	0	0	0	1	1	0	5	0	1	8	0	1	0	1	5	1	1
1	1	0	0	0	18	17	1	8	1	1	2	3	10	3		1	0	0	1	0	1	1	1	0	0	1	0	0	1	0	0	0	1	0	0	1	1	1	11	0	1	6	0	1	1	1	1	3	1
1	1	0	0	1	18	17	2	9	1	1	4	2	10	2		0	1	0	0	0	0	1	0	0	0	1	0	0	0	0	0	0	0	0	0	0	0	0	3	0	1	8	0	3	0	1	1	3	0
1	1	0	0	0	19	17	1	8	1	1	2	1	13	5		1	0	0	1	0	1	1	0	1	0	1	0	0	1	0	0	0	0	0	0	0	0	0	7	0	1	5	0	1	1	1	1	3	0
1	1	0	0	1	19	18	2	9	1	1	1	2	13	2		0	1	0	0	0	0	1	0	0	0	1	0	0	0	0	0	0	0	0	0	0	0	0	3	0	1	6	0	1	0	1	1	2	0
1	1	0	0	0	19	18	1	10	1	1	2	5	12	2		0	0	0	0	0	0	1	0	0	0	1	0	0	1	0	0	0	0	0	0	0	0	0	3	0	1	6	0	1	0	1	1	3	1
1	1	0	0	1	20	17	1	5	1	1	4	2	8	3		1	0	0	0	0	0	1	0	0	0	0	0	0	1	0	0	1	0	0	0	0	0	0	4	0	1	10	0	1	0	1	1	1	0
1	1	0	0	0	20	17	1	7	1	1	2	2	10	3		1	0	0	1	0	0	0	1	0	0	1	1	0	1	0	0	0	0	1	0	1	1	0	9	0	1	7	0	1	1	1	1	3	0
1	1	0	0	0	20	17	1	8	1	1	2	3	9	2		1	0	0	0	0	1	1	1	0	0	1	0	1	1	0	0	0	1	1	1	1	1	1	13	0	1	6	0	1	0	1	1	2	1
1	1	0	0	0	20	18	2	4	1	1	2	3	6	2		1	0	0	1	0	1	1	1	0	0	1	0	0	1	0	0	0	1	1	1	1	1	1	13	0	1	7	2	1	0	1	1	2	1
1	2	0	0	0	20	18	1	5	1	3	5	3	0	4		0	0	0	0	0	0	0	0	0	0	0	0	1	1	0	0	0	0	0	0	0	0	0	2	0	1	6	0	2	0	1	1	3	0
1	2	0	0	0	20	18	1	8	1	1	2	3	7	2		0	0	0	0	0	1	1	1	0	0	0	0	1	1	0	0	0	0	0	0	1	1	1	8	0	1	5	0	1	0	1	1	3	1
1	2	0	0	0	20	18	1	8	1	1	2	3	9	2		1	0	0	0	0	1	1	1	0	0	1	0	1	1	0	0	0	1	1	1	1	1	1	13	0	1	6	0	1	0	1	1	2	1
1	2	0	0	0	20	18	1	10	1	1	2	4	8	3		0	1	0	0	0	0	1	0	0	0	1	0	0	1	0	0	0	0	0	0	0	0	0	4	0	1	6	0	1	0	1	1	3	0
1	2	0	0	0	20	19	2	2	1	1	2	4	7	2		1	0	0	0	0	0	1	0	0	0	0	0	1	1	1	1	1	0	0	0	0	0	0	7	0	3	8	0	1	0	0			0
1	2	0	0	1	20	19	2	10	1	1	2	4	8	3		0	0	0	0	0	0	1	0	0	0	0	0	1	1	0	0	0	1	1	0	0	0	0	5	0	1	7	0	1	0	1	1	3	0
1	2	0	0	0	20	19	1	12	1	1	2	2	13	4		1	0	0	0	0	0	1	0	0	1	1	0	1	1	0	0	0	0	0	0	0	1	0	7	0	1	10	0	1	0	1	2	3	0
1	2	0	0	1	21	18	2	9	2	1	2	2	0	2		1	1	0	0	0	0	1	0	0	1	1	0	0	1	0	0	1	0	0	0	0	0	0	7	0	1	6	0	1	0	1	1	3	0
1	2	0	0	1	21	20	1	4	1	1	2	1	8	3		1	1	0	1	0	1	0	0	0	1	1	0	1	1	0	0	1	0	0	0	0	0	0	9	0	9	7	3	1	0	1	1	3	0
1	2	0	0	1	21	20	1	4	1	1	2	1	8	3		1	1	0	1	0	1	0	0	0	1	1	0	1	1	0	0	1	0	0	0	0	0	0	9	0	9	7	3	1	0	1	1	3	0
1	2	0	0	0	22	17	1	10	1	1	2	2	10	3		1	0	0	1	0	0	1	0	0	0	1	0	0	1	0	0	0	0	0	0	1	1	0	7	0	1	6	0	1	1	1	1	3	0
1	2	0	0	0	22	19	2	8	1	1	2	3	9	2		0	0	0	0	0	0	1	1	0	1	1	0	1	1	0	0	0	1	1	1	1	1	0	11	0	1	7	0	1	0	1	4	3	1
2	3	0	0	1	22	20	1	6	1	1	2	4	5	3		1	0	0	0	0	0	1	0	0	0	0	0	0	1	0	0	1	0	0	0	0	0	0	4	0	1	7	0	1	1	1	1	3	0
2	3	0	0	0	22	20	1	8	1	1	2	3	10	3		1	0	0	1	0	1	1	1	0	0	1	0	0	1	0	0	0	1	1	0	1	1	1	12	0	1	8	0	1	1	1	1	3	1
2	3	0	0	1	22	20	2	10	1	1	2	5	0	2		0	0	0	1	0	0	1	0	1	0	0	1	1	1	0	0	1	0	0	0	0	0	0	7	0	1	10	0	1	0	1	1	2	0
2	3	0	0	0	22	20	1	10	1	1	1	1	10	2		1	0	0	0	0	0	1	0	0	0	1	0	1	1	0	0	0	0	0	0	0	1	0	6	0	1	8	0	1	0	0			1
2	3	0	0	0	22	20	2	13	1	1	1	1	15	4		1	0	0	1	0	1	1	0	0	0	1	1	0	1	0	0	0	0	0	0	0	0	0	7	0	1	10	0	1	0	1	1	3	0
2	3	0	0	0	22	21	1	8	1	1	2	4	10	2		1	0	0	0	0	0	1	0	0	0	0	0	1	1	0	0	0	0	0	0	0	1	0	5	0	1	8	0	1	0	0			0
2	3	0	0	1	22	21	2	15	1	1	2	1	21	2		1	1	1	1	1	1	1	0	1	1	1	0	0	1	0	0	1	0	0	0	0	0	0	12	0	1	7	0	1	0	1	1	1	0
2	3	0	0	0	38	16	1	0	1	1	2	3	0	4		0	0	0	1	0	0	0	1	0	0	0	1	1	1	0	0	0	1	1	0	1	1	0	9	8	9	8	3	1	0	0			1
2	3	0	0	0	36	22	2	3	1	1	4	3	2	8		0	0	0	0	0	1	1	0	0	0	0	0	1	0	0	0	0	1	1	0	0	1	0	6	8	9	10	2	1	0	1	1	3	1
2	3	0	0	0	28	16	2	0	1	1	5	3	0	6		0	0	0	0	0	0	0	1	0	0	0	1	1	1	0	0	0	1	1	0	1	1	1	9	7	8	6	3	1	0	0			1
2	3	0	0	0	35	17	1	0	1	1	5	3	0	6		0	0	0	0	0	0	0	1	0	0	0	0	1	1	0	0	0	1	0	0	0	1	1	6	6	7	10	3	1	0	0			1
2	3	0	0	0	35	17	1	0	1	1	5	3	0	6		0	0	0	0	0	0	0	1	0	0	0	0	1	1	0	0	0	1	0	0	0	1	1	6	6	7	8	3	1	0	0			1
2	3	0	0	0	33	16	1	0	1	1	5	3	0	6		0	0	0	0	0	0	0	1	0	0	0	0	1	1	0	0	0	1	1	0	1	0	0	6	6	7	7	3	1	0	1	1	3	1
2	3	0	0	0	32	17	1	1	1	1	2	3	0	6		0	0	0	0	0	0	1	0	0	0	0	0	0	0	0	0	0	0	1	0	1	1	0	4	6	7	10	3	1	0	0			1
2	4	0	0	0	31	20	2	0	1	1	2	3	0	10		0	0	0	1	0	0	0	1	0	0	0	0	1	1	0	0	0	1	1	0	1	1	0	8	6	8	7	2	1	1	1	1	3	1
2	4	0	0	0	31	20	2	0	1	1	2	3	0	10		0	0	0	1	0	0	0	1	0	0	0	0	1	1	0	0	0	1	1	0	1	1	0	8	6	8	7	2	1	1	1	1	3	1
2	4	0	0	0	30	19	2	1	1	1	5	3	3	6		1	0	0	0	0	0	1	1	0	0	0	0	1	1	0	0	0	1	1	0	0	1	1	9	6	7	10	2	1	0	1	1	3	1
2	4	0	0	1	30	16	2	10	1	1	2	1	13	6		1	1	0	0	1	0	1	1	1	0	1	0	1	0	0	0	1	0	0	0	0	0	0	9	6	1	4	5	1	1	1	1	3	0
2	4	0	0	0	38	18	2	0	1	1	2	3	5	7		0	1	0	0	0	1	1	0	0	0	1	0	1	1	0	0	0	1	1	1	1	1	1	12	5	6	5	4	1	1	1	1	3	1
2	4	0	0	0	38	18	2	0	1	1	2	3	5	7		0	1	0	0	0	1	1	0	0	0	1	0	1	1	0	0	0	1	1	1	1	1	1	12	5	6	4	4	1	1	1	1	3	1
2	4	0	0	0	37	20	1	0	1	1	2	3	0	7		1	0	0	1	0	0	0	1	0	0	0	0	1	1	0	0	0	1	1	1	1	1	1	11	5	7	10	3	1	1	0			1
2	4	0	0	0	37	17	2	0	1	1	2	3	0	5		0	0	0	1	0	0	0	1	0	0	0	1	1	1	0	0	0	1	0	0	1	0	0	7	5	7	6	2	1	0	1	1	3	1
2	4	0	0	0	35	20	2	0	1	1	2	3	0	7		0	0	0	0	0	0	1	0	0	0	0	0	1	1	0	0	0	1	0	0	1	1	1	7	5	6	6	2	1	0	1	1	3	1
2	4	0	0	0	35	20	2	0	1	1	2	3	0	7		0	0	0	0	0	0	1	0	0	0	0	0	1	1	0	0	0	1	0	0	1	0	1	6	5	6	6	2	1	0	1	1	3	1
2	4	0	0	0	35	20	2	0	1	1	2	3	0	7		0	0	0	0	0	0	1	0	0	0	0	0	1	1	0	0	0	1	0	0	1	0	1	6	5	6	6	2	1	0	1	1	3	1
2	4	0	0	0	35	17	2	0	1	1	2	3	0	7		1	0	0	1	0	0	0	1	0	0	0	0	1	1	0	0	0	1	1	1	1	1	1	11	5	6	8	3	1	0	0			1
2	4	0	0	0	34	22	2	0	1	1	2	3	0	7		1	0	0	0	0	0	0	1	0	0	0	1	1	1	0	0	0	1	1	0	1	1	1	10	5	6	10	2	1	1	0			1
2	4	0	0	0	34	22	1	0	1	1	2	3	0	5		0	0	0	1	0	0	0	1	0	0	0	0	1	1	0	0	0	1	1	1	1	0	0	8	5	7	8	3	1	0	1	1	3	1
2	4	0	0	0	34	22	2	0	1	1	2	3	0	5		0	0	0	1	0	0	0	1	0	0	0	0	1	1	0	0	0	1	1	1	1	0	0	8	5	7	10	3	1	0	1	1	3	1
2	4	0	0	0	33	16	1	1	1	1	2	3	10	4		1	0	0	1	0	0	0	1	1	0	0	1	1	1	0	0	0	1	1	1	1	1	1	13	5	7	7	4	1	0	1	1	3	1
2	5	0	0	0	32	17	2	0	2	1	2	5	0	5		0	0	0	0	0	0	1	1	0	0	0	0	1	1	0	0	0	1	0	1	1	1	0	8	5	7	6	3	1	0	0			1
2	5	0	0	0	31	20	2	0	1	1	2	3	0	8		0	0	0	0	0	0	0	1	0	0	0	1	1	1	0	0	0	1	1	0	1	1	1	9	5	7	8	2	1	1	0			1
2	5	0	0	0	31	18	4	0	1	4	4	5	0	3		0	0	0	0	0	0	0	0	0	0	0	0	1	1	0	0	0	0	0	0	1	1	0	4	5	6	7	3	2	0	0			0
2	5	0	0	1	30	21	2	13	1	1	4	2	10	5		1	1	0	0	1	1	1	0	1	0	1	0	1	0	0	1	0	0	0	0	0	0	0	9	5	6	10	2	1	0	1	1	2	0
2	5	0	0	0	30	20	2	0	1	1	5	3	3	4		0	0	0	0	0	1	0	0	0	0	1	1	0	0	0	0	0	1	1	1	1	1	1	9	5	6	4	2	1	0	1	1	3	1
2	5	0	0	0	28	20	2	0	1	1	2	2	5	3		1	0	0	0	1	0	0	1	0	0	0	0	1	1	0	0	0	1	1	1	1	1	1	11	5	2	8	4	1	1	0			1
2	5	0	0	0	28	18	2	2	1	2	3	4	5	1		0	0	1	0	0	0	1	0	0	0	1	0	0	0	1	1	0	1	0	0	1	0	1	8	5	7	10	3	1	0	1	1	3	1
2	5	0	0	0	28	16	1	3	1	1	2	3	6	5		0	1	0	0	1	1	1	1	0	0	1	1	1	0	0	0	0	1	1	0	1	1	1	13	5	6	8	0	1	0	1	2	2	1
2	5	0	0	0	28	16	2	3	1	1	2	3	1	4		0	0	0	0	0	0	1	0	0	0	0	0	1	1	0	0	0	1	1	1	1	1	0	8	5	6	10	2	1	0	1	1	3	1
2	5	0	0	0	38	21	2	6	1	1	2	3	4	6		0	1	0	1	0	0	1	1	0	0	1	0	1	1	0	0	0	1	1	1	1	1	1	13	4	6	8	5	1	1	1	1	2	1
2	5	0	0	0	36	22	1	0	1	1	5	3	0	4		0	0	0	0	0	0	0	1	0	0	0	0	1	1	0	0	0	1	1	0	0	1	0	6	4	5	8	2	1	0	1	1	3	1
2	5	0	0	0	35	23	2	0	1	4	4	5	0	5		0	0	0	1	0	0	0	0	0	0	0	0	1	1	0	0	0	0	0	0	1	1	0	5	4	5	8	3	2	0	0			0
2	5	0	0	0	35	23	2	0	1	4	4	5	0	5		0	0	0	1	0	0	0	0	0	0	0	0	1	1	0	0	0	0	0	0	1	1	0	5	4	5	8	3	2	0	0			0
3	6	0	0	1	35	16	1	4	1	1	2	5	11	6		1	1	0	0	1	1	1	0	1	1	0	0	0	1	0	0	1	0	0	0	0	0	0	9	4	5	10	6	1	0	1	2	3	0
3	6	0	0	0	33	22	2	4	1	3	4	5	0	4		0	0	0	0	0	0	0	1	0	0	0	0	1	1	0	0	1	0	1	0	1	1	0	7	4	5	5	4	2	0	1	1	3	1
3	6	0	0	0	33	22	1	0	1	1	2	3	0	5		1	0	0	0	0	0	0	1	0	0	0	0	1	1	0	0	0	1	0	0	1	1	1	8	4	6	8	3	1	1	1	1	2	1
3	6	0	0	0	33	22	1	0	1	1	2	3	0	5		1	0	0	0	0	0	0	1	0	0	0	0	1	1	0	0	0	1	0	0	1	1	1	8	4	6	8	3	1	1	1	1	2	1
3	6	0	0	0	32	22	1	0	1	1	2	3	0	6		0	0	0	1	0	0	0	1	0	0	0	0	1	1	0	0	0	1	0	0	1	0	0	6	4	5	7	3	1	1	1	1	3	1
3	6	0	0	0	32	21	2	2	1	1	2	3	0	4		0	0	0	0	0	0	1	1	0	0	0	0	1	1	0	0	0	1	1	0	0	1	0	7	4	3	7	3	1	0	1	1	3	1
3	6	0	0	0	32	21	2	2	1	1	2	3	0	4		0	0	0	0	0	0	1	1	0	0	0	0	1	1	0	0	0	1	1	0	0	1	0	7	4	3	7	3	1	0	1	1	3	1
3	6	0	0	0	31	23	2	0	1	1	2	3	0	7		0	0	0	0	0	0	0	1	0	0	0	0	1	1	0	0	0	1	0	0	1	1	1	7	4	5	6	3	1	0	0			1
3	6	0	0	0	30	21	2	0	1	1	2	3	2	6		0	0	0	1	0	0	0	1	0	0	0	0	1	1	0	0	0	1	1	0	1	1	1	9	4	5	8	2	1	1	0			1
3	6	0	0	0	30	21	2	0	1	1	2	3	2	6		0	0	0	1	0	0	0	1	0	0	0	0	1	1	0	0	0	1	1	0	1	1	1	9	4	5	8	2	1	1	0			1
3	6	0	0	0	30	20	1	0	1	1	2	3	5	5		1	0	0	0	0	0	1	0	0	0	0	0	1	1	0	0	0	1	1	1	1	1	0	9	4	6	6	3	1	1	0			1
3	6	0	0	0	30	20	1	0	2	1	2	3	2	8		1	0	0	1	0	0	0	1	1	1	0	0	0	0	0	0	0	1	1	0	1	1	1	10	4	6	8	3	1	1	0			1
3	6	0	0	0	30	20	1	0	1	1	2	5	0	3		0	0	0	1	0	0	0	1	0	0	0	0	1	1	0	0	0	1	1	0	1	1	0	8	4	6	8	2	1	0	0			1
3	6	0	0	0	30	18	1	0	1	1	5	3	10	3		0	0	0	0	0	0	0	1	0	0	0	0	1	1	0	0	0	1	1	0	1	1	1	8	4	5	7	4	1	0	1	1	3	1
3	6	0	0	0	30	18	1	0	1	1	2	3	0	8		0	0	0	0	0	0	0	1	0	0	0	0	1	1	0	0	0	1	1	0	1	1	1	8	4	6	8	3	1	1	0			1
3	6	0	0	0	30	18	1	0	1	1	2	3	0	8		0	0	0	0	0	0	0	1	0	0	0	0	1	1	0	0	0	1	1	0	1	1	1	8	4	6	7	3	1	1	0			1
4	7	0	0	0	30	17	1	8	1	1	2	3	9	5		1	0	0	1	0	1	1	1	0	0	1	1	0	1	0	0	0	1	1	1	1	0	1	13	4	6	6	4	1	0	1	1	2	1
4	7	0	0	0	28	20	5	0	1	1	2	2	5	2		1	0	0	0	0	0	1	0	0	0	0	0	1	0	0	0	0	0	0	0	1	1	0	5	0	1	10	0	1	0	1	1	3	1
4	7	0	0	0	28	17	1	5	1	1	2	3	3	4		0	0	0	0	0	0	1	0	0	0	0	0	1	0	0	0	0	0	0	0	0	1	0	3	0	1	5	0	1	0	0			1
4	7	0	0	0	27	21	2	6	1	1	2	3	10	3		1	0	0	0	0	0	1	1	0	0	0	0	1	1	1	0	0	0	1	1	1	1	1	11	0	1	5	0	3	1	0			1
4	7	0	0	0	27	21	2	6	1	1	2	3	10	3		1	0	0	0	0	0	1	1	0	0	0	0	1	1	1	0	0	0	1	1	1	1	1	11	0	1	4	0	3	1	0			1
4	7	0	0	0	26	26	2	10	1	1	2	3	7	2		0	0	0	0	0	0	1	1	0	0	0	0	1	1	0	0	0	1	0	0	0	0	0	5	0	1	10	0	1	0	1	1	2	1
4	7	0	0	1	25	24	2	13	1	1	5	4	12	3		0	1	0	0	0	0	0	0	1	1	1	0	0	0	0	0	0	0	0	0	0	0	0	4	0	1	8	0	1	0	0			0
4	7	0	0	1	25	23	1	10	1	1	1	1	15	2		1	1	0	0	0	1	1	0	0	0	0	0	0	1	0	0	1	0	0	0	0	0	0	6	0	1	8	0	1	0	1	1	4	0
4	7	0	0	1	25	20	1	8	1	1	2	1	10	5		0	1	0	0	1	0	1	0	0	0	0	0	0	1	0	0	1	0	0	0	0	0	0	5	0	1	4	0	1	0	1	1	1	0
4	7	0	0	0	24	27	1	2	1	1	2	3	6	2		1	0	0	1	0	1	1	1	0	0	0	1	0	1	0	0	0	1	0	0	1	0	1	10	0	1	10	0	1	1	1	1	2	1
4	7	0	0	0	24	19	1	5	1	1	2	4	4	2		1	0	0	1	0	0	1	0	0	0	0	0	1	0	0	0	0	0	0	0	0	1	0	5	0	1	10	0	1	0	0			0
4	7	0	0	1	23	23	1	15	1	1	2	1	15	2		0	1	0	0	0	0	1	0	1	0	0	1	0	0	0	0	0	0	0	0	0	0	0	4	0	1	5	0	1	0	1	1	2	0
4	8	0	0	1	23	21	1	10	1	1	2	5	8	2		1	1	0	1	0	0	1	0	0	1	1	0	1	1	0	0	1	0	0	0	0	1	0	10	0	1	10	2	1	0	1	2	3	0
4	8	0	0	1	23	21	1	3	1	1	2	4	4	2		1	0	0	0	0	0	0	0	0	0	0	0	1	1	0	0	0	0	0	0	0	0	0	3	0	1	8	0	1	0	0			0
4	8	0	0	0	23	20	1	5	1	1	2	4	4	2		1	0	0	0	0	1	0	0	0	0	0	1	1	1	0	0	0	0	0	0	0	1	0	6	0	1	10	0	1	0	0			0
4	8	0	0	0	23	18	1	2	1	1	2	3	6	2		0	0	0	0	0	0	0	1	0	0	0	0	1	1	0	0	0	1	0	0	1	1	1	7	0	1	5	0	1	0	0			1
4	8	0	0	0	28	20	5	0	1	1	2	2	5	2		1	0	0	0	0	0	1	0	0	0	0	0	1	0	0	0	0	0	0	0	1	1	0	5	0	1	8	0	1	0	1	1	3	1
4	8	0	0	0	28	27	1	7	1	1	2	4	4	3		0	0	0	0	0	0	0	0	0	0	0	0	1	0	0	0	0	0	0	0	0	1	0	2	0	1	10	0	1	0	0			0
4	8	0	0	0	28	27	1	7	1	1	2	4	4	3		0	0	0	0	0	0	0	0	0	0	0	0	1	0	0	0	0	0	0	0	0	1	0	2	0	1	9	0	1	0	0			0
4	8	0	0	1	29	28	1	2	1	1	5	4	1	2		0	0	0	0	0	1	0	0	0	1	0	0	1	0	0	0	0	0	0	0	0	0	0	3	0	1	7	0	1	0	0			0
4	8	0	0	1	33	26	1	15	1	1	1	1	15	6		0	1	0	0	0	1	1	0	1	0	1	0	0	1	0	0	1	0	0	0	0	0	0	7	0	1	8	0	2	0	1	1	3	0
4	8	0	0	0	35	19	2	0	1	1	2	3	0	8		0	0	0	0	0	0	1	1	0	0	0	0	1	1	1	1	1	1	1	1	1	0	0	11	0	7	8	0	2	1	0			1
4	8	0	0	0	35	19	2	0	1	1	2	3	0	8		0	0	0	0	0	0	1	1	0	0	0	0	1	1	1	1	1	1	1	1	1	0	0	11	0	7	10	0	2	1	0			1
4	8	0	0	1	19	17	5	8	1	1	4	1	13	3		1	0	0	0	0	0	0	0	0	0	0	0	0	0	1	0	1	0	0	0	0	0	0	3	1	2	9	2	1	0	0			0
4	8	0	0	0	20	15	2	6	1	1	2	3	2	2		0	1	0	0	0	1	1	1	0	0	1	0	1	1	0	0	0	1	1	0	0	0	0	9	1	2	7	3	1	0	1	1	3	1
5	9	0	0	0	20	15	2	7	1	1	2	3	10	2		1	1	0	0	0	0	1	0	0	0	0	1	1	1	0	0	0	1	1	1	1	1	1	12	1	2	8	4	1	0	0			1
5	9	0	0	0	20	17	2	5	2	1	2	2	4	3		1	0	0	0	0	0	1	0	0	0	1	0	1	1	0	0	0	1	1	0	0	1	0	8	1	2	5	2	1	1	1	1	3	0
5	9	0	0	1	20	18	2	0	1	1	1	2	10	4		0	1	0	0	0	0	1	0	0	1	0	0	0	0	0	0	0	0	0	0	0	0	0	3	1	2	6	6	1	1	0			0
5	9	0	0	0	20	18	5	2	1	1	5	3	10	1		0	0	0	0	0	0	0	1	0	0	0	0	1	0	0	0	0	1	1	0	0	1	0	5	1	2	7	2	1	0	1	1	3	1
5	9	0	0	0	21	17	1	2	1	1	2	3	2	3		0	0	0	1	0	0	0	0	0	0	0	0	0	1	0	0	0	1	1	0	0	1	1	6	1	2	6	2	1	1	0			1
5	9	0	0	0	21	17	1	2	1	1	2	3	2	3		0	0	0	1	0	0	0	0	0	0	0	0	1	0	0	0	0	1	1	0	0	1	1	6	1	2	6	2	1	1	0			1
5	9	0	0	0	21	19	5	5	1	1	2	3	5	3		1	0	0	1	0	1	1	0	0	0	1	0	0	1	0	0	0	1	1	1	1	1	1	12	1	2	8	2	1	1	1	4	3	1
5	9	0	0	0	22	17	2	6	1	2	5	3	0	1		0	0	0	0	0	1	0	0	0	0	1	0	0	1	0	0	0	1	0	0	1	0	0	5	1	1	7	1	1	1	0			1
5	9	0	0	0	22	18	2	5	1	1	2	3	8	3		0	0	0	0	0	0	0	1	0	0	0	1	1	1	0	0	0	1	1	0	1	1	0	8	1	2	7	2	1	1	1	1	3	1
5	9	0	0	1	22	21	1	10	1	1	2	2	10	2		0	1	1	0	0	1	1	0	1	1	0	0	0	1	0	0	1	0	0	0	0	0	0	8	1	0	10	0	1	0	0			0
5	9	0	0	0	23	15	5	0	1	1	2	4	5	3		1	0	0	0	0	0	1	0	0	0	0	0	1	1	0	0	0	0	0	0	0	1	0	5	1	2	7	4	1	0	0			1
5	9	0	0	0	23	15	5	0	1	1	2	4	5	3		1	0	0	0	0	0	1	0	0	0	0	0	1	1	0	0	0	0	0	0	0	1	0	5	1	2	8	4	1	0	0			1
5	9	0	0	1	23	17	2	13	1	1	2	2	10	3		1	1	0	0	0	1	1	0	1	0	1	0	0	1	0	0	1	0	0	0	0	0	0	8	1	2	10	5	1	0	1	1	2	0
5	10	0	0	0	23	18	2	10	1	1	2	1	15	4		1	0	0	1	0	0	1	0	0	0	1	0	0	0	1	0	0	0	0	0	0	0	0	5	1	2	7	2	1	1	1	1	4	0
5	10	0	0	0	23	20	5	0	1	1	2	3	0	3		1	0	0	0	0	0	0	1	0	0	0	1	1	1	0	0	0	1	1	0	1	1	0	9	1	2	5	3	1	1	1	1	3	1
5	10	0	0	0	23	20	1	5	1	1	4	3	7	4		1	0	0	1	0	1	1	1	0	0	1	1	1	1	0	0	0	1	1	1	1	1	1	15	1	2	9	2	1	0	0			1
5	10	0	0	0	23	20	2	5	1	1	2	3	8	5		1	0	0	1	0	1	1	1	0	0	0	1	1	1	0	0	0	1	1	0	1	1	1	13	1	2	7	3	1	1	1	1	3	1
5	10	0	0	0	23	21	1	6	1	1	2	3	0	7		0	0	0	0	0	0	0	0	1	0	0	0	0	1	1	0	0	1	1	1	1	1	1	9	1	2	8	4	1	0	1	1	3	1
5	10	0	0	0	24	17	5	7	1	1	1	1	10	3		0	0	0	0	0	0	1	0	0	0	1	0	1	1	0	0	0	0	0	0	0	0	0	4	1	2	7	3	1	1	1	1	3	0
5	10	0	0	0	24	18	2	8	1	1	2	3	2	2		1	0	0	0	0	0	1	1	0	0	0	0	1	1	0	0	0	1	1	1	1	1	1	11	1	2	8	2	1	0	1	1	3	1
5	10	0	0	0	24	18	2	8	1	1	2	3	2	2		1	0	0	0	0	0	1	1	0	0	0	0	1	1	0	0	0	1	1	1	1	1	1	11	1	2	8	2	1	0	1	1	3	1
5	10	0	0	0	25	18	1	0	1	1	2	3	5	4		0	0	0	0	0	0	0	1	0	0	0	1	1	1	0	0	0	1	0	0	1	1	1	8	1	3	6	2	1	0	0			1
5	10	0	0	1	25	18	1	5	1	1	1	1	8	4		0	0	0	0	0	0	1	0	0	0	1	0	0	1	0	0	0	0	0	0	0	0	0	3	1	2	8	1	1	0	1	2	3	0
5	10	0	0	1	25	18	1	8	1	1	3	5	13	3		1	0	0	1	1	1	0	0	0	1	0	0	1	1	0	0	1	0	0	0	0	0	0	8	1	2	8	3	1	0	1	1	3	0
5	10	0	0	0	25	20	1	0	1	1	2	3	2	4		0	0	0	1	0	0	1	1	0	0	0	0	1	1	0	0	0	1	1	0	0	1	0	8	1	2	7	2	1	1	0			1
5	11	0	0	0	25	20	1	0	1	1	2	3	2	4		0	0	0	1	0	0	1	1	0	0	0	0	1	1	0	0	0	1	1	0	0	1	0	8	1	2	7	2	1	1	0			1
5	11	0	0	0	25	20	5	7	1	1	2	4	5	3		1	0	0	0	0	0	1	0	0	0	0	0	1	1	0	0	0	0	0	0	0	1	0	5	1	2	10	4	1	0	1	2	2	0
5	11	0	0	0	25	20	2	8	1	1	2	1	13	4		1	0	0	1	0	1	1	0	0	0	0	1	1	1	0	0	0	0	0	0	0	0	0	7	1	2	7	3	1	1	1	1	3	0
5	11	0	0	0	25	20	1	10	1	1	2	3	10	3		1	0	0	1	0	1	1	1	0	0	1	0	0	1	0	0	0	1	1	0	1	1	0	11	1	2	7	3	1	0	1	1	3	1
5	11	0	0	0	25	20	1	13	1	1	1	1	15	4		1	0	0	1	0	1	1	1	0	0	1	0	0	1	0	0	0	1	0	0	1	1	0	10	1	2	7	3	1	1	1	1	3	1
5	11	0	0	0	23	19	1	12	1	1	1	1	15	2		1	0	0	1	0	1	1	1	0	0	1	0	0	1	0	0	0	1	0	0	1	1	0	10	1	2	8	3	1	1	1	1	3	1
5	11	0	0	0	25	21	2	8	1	1	2	3	10	9		0	0	0	0	0	0	0	1	0	0	0	0	1	1	0	0	0	1	0	1	0	1	1	7	1	2	8	3	1	0	1	1	3	1
5	11	0	0	0	25	21	2	6	1	1	2	4	10	6		1	0	0	0	0	0	0	1	0	0	0	0	1	1	0	0	0	1	0	1	0	1	1	8	1	2	10	2	1	0	1	1	3	1
5	11	0	0	0	25	22	2	15	1	1	1	1	15	4		1	0	0	1	0	1	1	0	0	0	1	0	0	1	0	0	0	0	0	0	0	0	0	6	1	2	7	2	2	1	1	1	3	0
5	11	0	0	1	29	26	2	2	2	1	2	2	5	4		1	0	0	1	1	0	1	0	0	0	0	0	0	1	1	1	1	1	0	0	0	0	0	9	1	2	8	3	1	0	0			0
5	11	0	0	0	26	21	2	0	1	1	5	3	0	2		0	0	0	0	0	0	1	1	0	0	0	0	1	1	0	0	0	1	1	0	1	1	0	8	1	2	8	2	1	0	1	1	3	1
5	11	0	0	1	26	20	1	8	1	1	3	1	12	4		0	0	0	1	0	0	1	0	0	0	1	0	1	1	0	0	1	0	0	0	0	0	0	6	1	2	8	5	1	0	1	1	3	0
5	11	0	0	0	24	23	1	5	2	1	1	3	5	4		1	1	0	1	0	1	1	1	0	0	1	0	0	1	0	0	0	1	1	0	1	1	0	12	2	3	8	2	1	1	1	1	3	1
5	11	0	0	1	25	16	1	13	1	1	2	1	17	4		0	1	1	1	0	1	1	0	0	0	1	0	0	1	0	0	1	0	0	0	0	0	0	8	2	3	6	2	1	0	1	2	3	0
6	12	0	0	0	25	17	2	5	1	1	2	3	5	4		1	0	0	1	0	0	1	1	0	0	0	0	1	1	0	0	0	1	1	0	1	1	0	10	2	3	10	3	1	1	1	1	3	1
6	12	0	0	0	25	17	2	5	1	1	2	3	7	5		1	0	0	1	0	0	1	1	0	0	0	0	1	1	0	0	0	1	1	0	1	1	0	10	2	3	8	3	1	1	1	1	3	1
6	12	0	0	0	25	18	1	0	1	1	2	3	0	5		0	0	0	1	0	0	0	1	0	0	0	0	1	1	0	0	0	1	1	1	1	1	1	10	2	4	10	2	1	1	1	1	3	1
6	12	0	0	0	24	19	2	2	1	1	2	3	0	5		1	0	0	1	0	1	0	1	0	0	0	0	1	1	0	0	0	1	1	0	0	1	0	9	2	4	6	4	1	0	0			1
6	12	0	0	0	25	20	2	0	1	1	2	3	4	5		1	1	0	0	0	0	0	1	0	0	0	1	1	1	0	0	0	1	1	0	1	1	1	11	2	2	7	2	1	1	0			1
6	12	0	0	0	25	19	3	4	1	1	2	3	6	4		1	0	0	1	0	0	0	1	0	0	1	0	1	1	0	0	0	1	1	1	1	1	1	12	2	3	6	3	1	1	1	1	3	1
6	12	0	0	0	25	19	3	3	1	1	2	3	3	4		1	0	0	1	0	0	0	1	0	0	1	0	1	1	0	0	0	1	1	0	1	1	1	11	2	3	6	3	1	1	1	1	3	1
6	12	0	0	0	25	19	2	10	1	1	2	1	13	5		1	0	0	1	0	0	1	1	0	0	1	0	0	1	0	0	0	1	1	1	1	1	0	11	2	4	10	3	1	1	0			1
6	12	0	0	1	25	20	1	2	1	1	2	5	2	5		1	0	0	0	0	1	0	0	0	0	0	0	1	1	0	0	0	0	0	0	0	0	0	4	2	3	8	3	1	0	1	1	3	0
6	12	0	0	1	25	21	1	1	1	1	2	5	9	4		1	0	0	0	0	0	1	0	0	0	0	0	0	1	0	0	1	0	0	0	0	0	0	4	2	1	10	2	1	1	1	1	3	0
6	12	0	0	0	25	20	1	3	1	1	2	3	5	5		0	0	0	1	0	1	1	0	0	0	0	1	1	0	0	0	0	1	0	0	1	1	1	9	2	4	8	2	1	0	0			1
6	12	0	0	0	25	20	4	7	1	1	2	3	6	5		1	1	0	1	0	1	1	1	0	0	0	1	0	1	0	0	0	1	1	0	1	1	1	13	2	3	7	3	1	0	0			1
6	12	0	0	0	25	20	2	5	1	1	2	2	8	5		1	0	0	0	0	0	1	1	0	0	0	0	1	1	0	0	0	1	1	0	1	1	0	9	2	3	8	2	1	1	1	1	3	1
6	12	0	0	0	25	20	1	7	1	1	2	1	13	5		1	0	0	1	0	0	1	1	0	0	0	1	0	1	0	0	0	0	0	0	1	1	0	8	2	3	8	3	1	1	1	1	3	1
7	13	0	0	0	27	23	5	8	1	1	2	3	10	4		1	0	1	1	0	0	1	1	0	0	0	1	1	1	0	0	0	1	1	0	0	1	0	11	2	3	8	2	1	1	1	1	3	1
7	13	0	0	0	25	21	3	9	2	1	2	3	13	6		1	0	1	1	0	1	1	1	0	0	1	0	0	1	0	0	0	1	1	1	1	1	1	14	2	3	9	2	1	1	1	1	4	1
7	13	0	0	0	25	21	1	2	1	1	2	4	4	5		1	0	0	0	0	1	1	1	0	0	0	0	1	1	0	0	0	0	0	0	1	1	1	9	2	4	6	3	1	1	0			1
7	13	0	0	0	25	22	2	2	1	1	2	4	4	5		0	0	0	0	0	0	1	1	0	0	0	0	1	1	0	0	0	0	0	0	1	1	1	7	2	4	6	3	1	1	0			1
7	13	0	0	0	26	19	2	0	1	1	2	3	0	5		1	0	0	0	0	0	0	1	0	0	0	1	1	1	0	0	0	1	1	0	1	1	0	9	2	3	8	3	1	0	0			1
7	13	0	0	0	25	19	5	1	1	1	2	3	9	4		1	0	0	0	0	0	1	1	0	0	0	0	1	1	0	0	0	1	1	0	0	1	1	9	2	3	10	5	1	0	0			1
7	13	0	0	0	28	22	2	3	1	1	2	3	8	5		1	1	0	1	0	1	1	1	0	0	0	1	1	1	0	0	0	1	1	1	1	0	1	14	2	3	10	3	1	0	1	4	3	1
7	13	0	0	1	30	22	2	8	1	1	2	5	10	5		0	1	0	0	1	1	1	0	0	0	1	0	0	1	0	0	1	0	0	0	0	0	0	7	2	3	10	7	1	0	1	2	2	0
7	13	0	0	0	30	23	1	0	1	1	2	3	0	5		1	0	0	1	0	0	0	1	0	0	1	0	0	1	0	0	0	0	0	0	0	0	0	5	2	3	9	3	1	1	0			0
7	13	0	0	1	30	25	2	5	1	1	2	1	12	4		0	1	0	0	0	0	1	0	0	0	1	0	0	1	0	0	1	0	0	0	0	0	0	5	2	1	9	3	1	1	1	1	3	0
7	13	0	0	0	31	21	1	0	3	1	2	3	2	6		0	0	0	0	0	0	0	1	0	0	0	1	1	1	0	0	0	1	1	1	1	1	1	10	2	4	10	3	1	1	1	1	3	1
7	14	0	0	0	31	24	1	0	2	1	2	3	0	6		1	0	0	0	0	0	0	1	0	0	0	1	1	1	0	0	0	1	1	1	1	1	1	11	2	4	6	3	1	1	1	1	3	1
7	14	0	0	0	31	25	1	0	1	1	2	3	5	5		0	0	0	1	0	0	1	1	0	0	0	0	1	1	0	0	0	1	1	0	1	1	0	9	2	3	8	3	1	1	1	3	3	1
7	14	0	0	0	31	26	2	0	1	1	2	3	0	6		0	0	0	0	0	0	0	1	0	0	0	0	1	1	0	0	0	1	1	0	1	1	1	8	2	3	6	2	1	1	0			1
7	14	0	0	0	32	20	1	4	1	1	2	3	8	5		0	0	0	0	0	0	1	1	0	0	0	0	1	1	0	0	0	1	1	1	1	1	0	9	2	4	7	4	1	0	1	1	3	1
7	14	0	0	0	31	22	1	5	1	1	2	3	9	5		0	0	0	0	0	0	1	1	0	0	0	0	1	1	0	0	0	1	1	1	1	1	0	9	2	4	7	4	1	0	1	1	3	1
7	14	0	0	0	32	21	2	7	1	1	2	3	10	5		0	0	0	0	0	0	1	1	0	0	0	1	1	1	0	0	0	1	1	1	0	0	0	8	2	3	9	4	1	0	1	1	3	1
7	14	0	0	0	32	22	1	4	1	1	2	1	11	4		1	0	0	1	0	0	1	0	0	0	1	0	0	1	0	0	0	0	0	0	0	1	0	6	2	3	10	3	1	0	1	2	3	0
7	14	0	0	0	32	22	1	15	1	1	1	1	15	7		1	1	1	0	1	1	1	0	1	0	1	0	1	1	0	0	1	0	0	0	0	1	0	12	2	3	6	5	1	0	1	1	3	0
7	14	0	0	0	32	28	1	9	2	1	2	4	5	2		1	0	1	1	0	0	0	1	0	1	1	0	0	1	0	0	0	1	1	0	1	1	1	12	1	2	8	5	1	0	1	1	4	0
7	14	0	0	0	30	18	2	5	1	1	2	4	10	10		1	1	0	0	0	0	1	0	0	0	1	0	1	1	0	0	0	1	1	0	1	1	1	11	3	4	8	5	2	0	1	1	3	1
7	14	0	0	0	28	16	2	5	1	1	2	4	10	10		1	1	0	0	0	0	1	0	0	0	1	0	1	1	0	0	0	1	1	0	1	1	1	11	3	4	8	6	2	0	1	1	3	1
7	14	0	0	0	31	17	2	4	1	1	2	4	8	11		1	1	0	0	0	0	1	0	0	0	1	0	1	1	0	0	0	1	1	0	1	1	1	11	2	5	8	6	2	0	1	1	3	1
7	14	0	0	0	33	24	1	0	1	1	2	3	0	6		1	0	0	0	0	0	0	1	0	0	0	0	1	1	0	0	0	1	0	1	1	1	0	8	2	3	7	2	1	1	1	3	3	1
8	15	0	0	0	33	23	1	0	1	1	2	3	0	5		1	0	0	0	0	0	0	1	0	0	0	0	1	1	0	0	0	1	1	1	1	1	1	10	2	3	7	3	1	1	1	4	3	1
8	15	0	0	0	34	24	1	0	1	1	2	3	0	4		0	0	0	0	0	1	1	1	0	0	0	0	1	1	0	0	0	1	1	1	1	0	1	10	2	4	9	3	1	1	1	1	3	1
8	15	0	0	0	34	24	1	0	1	1	2	3	2	5		1	0	0	0	0	1	1	1	0	0	0	0	1	1	0	0	0	1	1	1	1	0	1	11	2	4	10	3	1	1	1	1	3	1
8	15	0	0	0	35	21	2	11	1	1	2	4	12	4		1	1	0	0	0	1	1	0	0	0	1	0	1	1	0	0	0	0	0	0	0	0	0	7	2	3	8	3	1	0	1	1	3	1
8	15	0	0	1	18	16	2	4	1	1	1	1	9	2		1	1	0	0	0	1	1	0	1	0	0	1	0	0	1	0	1	0	0	0	0	0	0	8	3	5	6	5	2	0	1	1	2	0
8	15	0	0	0	22	18	2	7	1	1	2	4	8	4		0	0	0	0	1	0	1	0	0	0	0	0	1	1	0	0	0	0	1	0	0	1	0	6	3	2	6	2	1	0	1	1	3	0
8	15	0	0	0	24	17	1	0	1	1	5	2	0	3		1	0	0	0	0	0	0	1	0	0	0	0	1	1	0	0	0	1	0	0	0	0	0	5	3	4	7	3	1	0	1	1	3	1
8	15	0	0	0	24	18	1	1	1	1	5	3	5	3		0	0	0	0	0	0	0	1	0	0	0	0	1	0	0	0	0	1	0	0	1	1	1	6	3	4	7	3	1	1	1	1	3	1
8	15	0	0	0	25	21	2	5	1	1	2	3	5	7		1	0	0	0	0	0	1	1	1	0	0	0	1	1	0	0	0	1	1	1	1	1	1	12	3	3	7	4	1	0	1	1	3	1
8	15	0	0	0	24	20	2	5	1	1	2	3	7	3		0	0	0	0	0	0	0	1	0	0	0	0	1	1	0	0	0	1	1	0	0	1	0	6	3	4	8	4	1	1	1	1	3	1
8	15	0	0	0	25	15	2	3	1	1	5	3	2	3		1	0	0	0	0	0	0	0	0	0	0	0	1	1	0	0	0	1	0	0	1	1	1	7	3	4	8	3	1	0	1	1	3	1
8	15	0	0	0	25	17	1	0	1	1	2	3	3	5		0	0	0	0	0	0	0	1	0	0	0	0	1	1	0	0	0	1	0	0	1	1	0	6	3	4	7	3	1	1	1	1	3	1
8	16	0	0	0	25	17	2	0	1	1	2	2	7	6		1	0	0	1	0	1	1	0	0	0	1	0	0	1	0	0	0	0	0	0	0	0	0	6	3	4	7	1	1	1	0			0
8	16	0	0	0	25	18	1	0	1	1	2	3	0	4		0	0	0	0	0	0	0	1	0	0	0	0	1	1	0	0	0	0	1	0	1	1	0	6	3	4	7	2	1	1	0			0
8	16	0	0	0	25	18	2	0	1	1	2	3	4	5		1	0	0	0	0	0	0	1	0	0	0	0	1	1	0	0	0	1	0	0	1	1	1	8	3	4	9	3	1	1	1	4	3	1
8	16	0	0	0	25	20	2	0	3	1	2	3	2	4		1	0	0	1	0	0	1	1	0	0	0	0	1	1	0	0	0	1	1	0	1	1	0	10	3	5	8	2	1	1	1	1	3	1
8	16	0	0	0	26	17	1	3	3	1	2	3	6	5		1	0	0	1	0	0	0	1	0	0	1	0	1	1	0	0	0	1	1	0	1	1	1	11	3	4	8	3	1	1	1	4	3	1
8	16	0	0	1	26	19	1	0	1	1	2	4	4	4		0	0	1	0	0	0	1	0	0	0	1	0	0	1	0	0	0	0	0	0	0	0	0	4	3	2	9	4	1	0	1	1	3	0
8	16	0	0	0	26	20	2	4	1	1	2	3	6	5		1	0	1	1	0	0	1	1	0	0	1	0	1	1	0	0	0	1	1	0	1	1	1	13	3	5	7	2	1	1	1	1	3	1
8	16	0	0	0	27	17	1	13	1	1	1	1	15	6		1	1	0	0	1	0	1	0	1	0	1	1	0	1	0	0	0	0	0	0	0	1	0	9	3	4	5	3	1	0	1	1	4	0
8	16	0	0	1	27	19	2	6	2	1	2	1	13	5		1	1	0	0	0	0	1	0	0	0	1	0	0	0	0	0	0	0	0	0	0	0	0	4	3	4	7	5	1	0	1	1	2	0
8	16	0	0	0	27	20	2	0	2	1	2	3	3	5		0	0	0	1	0	0	1	0	0	0	0	1	1	1	0	0	0	1	1	0	1	1	0	9	3	4	8	3	1	1	1	3	3	1
8	16	0	0	0	27	20	1	0	1	1	2	2	5	7		1	0	0	1	0	0	1	1	0	0	0	0	1	1	0	0	0	1	1	0	1	1	0	10	3	5	8	2	1	1	1	1	3	1
8	16	0	0	0	27	20	5	0	1	1	2	3	10	5		1	0	0	1	1	0	0	1	0	0	0	0	1	1	0	0	0	1	1	0	1	1	0	10	3	4	8	3	1	1	1	2	3	1
9	17	0	0	0	27	20	2	4	1	1	2	3	4	5		0	0	0	0	0	0	0	1	0	0	0	1	1	0	0	0	0	1	0	0	1	1	0	6	2	3	6	2	1	0	1	1	3	1
9	17	0	0	0	27	22	2	10	1	1	2	1	13	6		1	1	0	1	0	0	1	1	0	0	1	0	0	1	0	0	0	1	1	0	1	0	0	10	3	4	6	2	1	1	0			1
9	17	0	0	0	27	23	2	8	1	1	2	1	13	6		1	0	0	1	0	0	0	1	0	0	1	0	0	1	0	0	0	1	1	0	1	0	0	8	2	3	5	2	1	1	0			1
9	17	0	0	0	27	21	2	0	1	1	2	3	3	6		1	1	0	1	0	0	0	1	0	0	0	0	1	1	0	0	0	1	0	0	1	1	0	9	4	6	8	2	1	0	1	1	3	1
9	17	0	0	0	26	20	4	0	1	1	2	3	4	6		1	0	0	1	0	1	1	1	0	0	0	0	1	1	0	0	0	1	1	1	1	0	1	12	3	5	10	2	1	0	1	4	3	1
9	17	0	0	0	27	20	4	0	1	1	2	3	5	6		1	0	1	1	0	1	1	1	0	0	0	0	1	1	0	0	0	1	1	1	1	1	1	14	4	6	7	1	1	0	1	4	3	1
9	17	0	0	0	28	18	2	4	1	1	2	3	8	6		0	0	0	0	0	0	1	1	0	0	0	0	1	1	0	0	0	1	1	0	1	1	1	9	4	5	7	3	1	0	0			1
9	17	0	0	0	28	20	2	0	2	1	2	3	0	7		1	0	0	1	0	0	0	1	0	0	0	0	1	0	0	0	0	1	1	1	1	1	1	10	4	6	8	2	1	0	1	1	3	1
9	17	0	0	0	29	18	1	0	1	1	2	3	0	5		0	0	0	0	0	0	0	1	0	0	0	0	1	1	0	0	0	1	1	1	1	1	1	9	4	5	7	2	1	1	0			1
9	17	0	0	0	30	16	5	2	1	1	2	3	10	8		1	1	0	0	0	0	1	1	0	0	1	0	1	1	0	0	0	1	1	0	1	0	0	10	4	5	8	5	1	0	1	1	3	1
9	18	0	0	0	27	16	2	5	1	1	2	3	3	3		1	0	0	0	1	0	1	0	0	0	0	0	1	1	0	0	0	0	0	0	0	0	0	5	2	3	7	3	1	1	0			1
9	18	0	0	1	27	20	2	15	1	1	1	1	15	3		1	1	0	0	0	0	1	0	1	0	1	0	0	1	0	0	0	0	0	0	0	0	0	6	1	2	7	2	1	0	1	1	2	0
9	18	0	0	0	27	18	1	8	1	1	4	3	5	5		1	0	0	1	0	1	1	0	0	0	1	0	1	1	0	0	0	0	0	0	0	1	1	9	2	3	6	4	2	0	1	2	3	1
9	18	0	0	0	28	15	2	0	1	1	2	3	0	6		0	0	0	0	0	0	0	1	0	0	0	0	1	1	0	0	0	1	1	0	1	1	0	7	1	2	7	2	1	0	0			1
9	18	0	0	0	28	20	1	5	1	2	2	3	8	4		1	0	0	1	0	1	1	1	0	0	1	0	0	1	0	0	0	1	1	1	0	1	1	12	1	2	7	3	1	1	0			1
9	18	0	0	0	29	20	2	2	2	1	2	3	2	6		0	0	0	1	0	0	0	1	0	0	0	1	1	0	0	0	0	1	0	0	1	1	0	7	1	3	7	3	1	1	1	1	3	1
9	18	0	0	1	29	21	1	8	1	1	4	2	6	4		1	1	0	0	0	0	1	0	0	0	1	0	0	0	0	0	0	0	0	0	0	0	0	4	1	2	10	4	3	0	1	1	3	0
9	18	0	0	1	29	25	5	13	1	1	1	5	13	4		1	1	0	0	1	1	1	1	1	1	1	0	0	1	0	0	1	0	0	0	0	0	0	11	1	2	9	4	1	0	1	3	3	0
9	18	0	0	1	28	20	1	5	1	1	1	1	7	4		1	1	0	0	1	0	1	0	0	0	1	0	0	1	0	0	1	0	0	0	0	1	0	8	1	2	8	6	1	0	1	1	3	0
9	18	0	0	0	31	25	2	0	1	1	2	3	6	5		0	0	0	1	0	1	1	1	0	0	0	0	1	1	0	0	0	1	1	0	1	1	0	10	1	2	8	2	1	1	1	1	2	1
9	18	0	0	0	32	25	2	0	2	4	4	5	0	2		0	0	0	1	0	0	0	0	0	0	0	0	1	1	0	0	0	0	0	0	0	1	0	4	1	3	7	4	2	1	0			0
9	18	0	0	0	24	19	3	4	1	1	2	2	5	4		1	0	0	1	0	1	0	1	0	0	0	1	1	1	0	0	0	1	1	0	0	1	1	11	1	2	8	3	1	1	1	3	3	1
10	19	0	0	0	22	17	2	4	1	1	2	3	7	3		1	0	0	1	0	0	1	0	0	0	0	1	1	0	0	0	0	1	1	0	0	1	0	8	2	4	9	2	1	1	1	1	3	1
10	19	0	0	1	22	19	1	4	1	1	4	2	5	4		0	1	0	0	0	0	1	0	0	0	1	0	0	1	0	0	0	0	0	0	0	0	0	4	2	3	9	2	1	1	1	1	3	0
10	19	0	0	0	23	19	1	3	1	1	5	3	3	2		0	0	0	0	0	1	1	1	0	0	0	0	1	1	0	0	0	1	0	0	0	0	1	7	2	3	8	1	1	0	0			1
10	19	0	0	0	24	17	2	3	1	1	2	3	4	5		0	0	0	0	0	0	0	1	0	0	0	1	1	1	0	0	0	1	1	0	1	1	0	8	2	3	7	3	1	1	1	1	3	1
10	19	0	0	0	24	18	2	7	1	1	2	3	6	4		0	0	0	1	0	0	1	1	0	0	0	1	1	1	0	0	0	1	0	0	1	1	0	9	2	3	8	2	1	1	1	1	3	1
10	19	0	0	0	24	18	2	3	1	1	2	3	5	5		1	0	0	1	0	1	1	0	0	0	0	1	1	1	0	0	0	1	1	0	1	1	1	12	2	3	8	3	1	0	1	1	3	1
10	19	0	0	0	26	20	2	3	1	1	2	3	7	5		1	0	0	1	0	1	1	1	0	0	0	1	1	1	0	0	0	1	1	1	1	1	1	14	2	3	8	3	1	0	1	4	3	1
10	19	0	0	1	26	21	4	4	1	1	2	2	12	4		0	1	0	0	0	0	1	0	0	0	1	0	0	1	0	0	1	0	0	0	0	0	0	5	2	3	8	3	1	0	1	1	3	0
10	19	0	0	0	27	18	1	0	1	1	2	3	5	5		1	0	0	0	0	0	1	1	0	0	0	0	1	1	0	0	0	1	1	0	1	1	0	9	2	3	6	4	1	1	1	1	3	1
10	20	0	0	0	27	20	1	0	1	1	2	3	0	4		0	0	0	1	0	0	0	1	0	0	0	0	1	1	0	0	0	0	1	0	1	1	0	7	2	3	8	2	1	1	0			1
10	20	0	0	0	27	20	1	0	1	1	2	3	0	5		0	0	0	1	0	0	0	1	0	0	0	0	1	1	0	0	0	0	1	0	1	1	0	7	2	3	7	4	1	1	0			1
10	20	0	0	0	27	20	4	0	1	1	2	3	0	5		1	0	0	1	0	0	1	1	0	0	0	0	1	1	0	0	0	1	1	0	1	1	1	11	2	3	6	3	1	1	1	1	3	1
10	20	0	0	0	27	21	2	0	1	1	2	3	2	5		1	0	0	0	0	0	0	1	0	0	0	0	1	1	0	0	0	1	1	0	1	1	1	9	2	3	9	2	1	1	1	1	3	1
10	20	0	0	0	27	20	4	0	1	1	2	3	4	5		1	0	0	1	0	0	0	1	0	0	0	1	1	1	0	0	0	1	1	1	0	0	0	9	2	3	7	2	1	1	1	1	3	1
10	20	0	0	1	27	20	1	13	1	1	4	2	13	6		0	1	0	0	1	1	0	1	0	0	1	0	0	1	1	0	1	0	0	0	0	0	0	8	2	3	8	5	1	0	1	1	4	0
10	20	0	0	0	28	17	2	5	1	1	2	3	0	5		1	0	0	0	0	0	0	1	0	0	0	0	1	1	0	0	0	1	0	0	0	1	0	6	2	4	10	2	1	1	1	1	3	1
10	20	0	0	0	28	20	2	0	1	1	2	3	0	5		1	0	0	1	0	0	0	1	0	0	0	0	1	1	0	0	0	1	1	0	1	1	0	9	2	3	7	2	1	1	1	1	3	1
10	20	0	0	0	28	22	1	0	1	2	2	3	0	4		0	0	0	0	0	0	0	1	0	0	0	0	1	1	0	0	0	1	1	1	1	1	1	9	2	3	7	2	1	0	0			1
10	20	0	0	1	28	20	2	7	1	1	2	4	8	4		0	1	0	0	0	0	0	0	0	0	1	0	0	0	0	0	0	0	0	0	0	0	0	2	2	1	8	0	1	0	1	1	3	0
11	21	0	0	0	27	20	2	10	1	1	2	1	10	4		0	1	0	0	0	0	1	0	0	0	1	0	0	1	0	0	1	0	0	0	0	1	0	6	2	3	7	3	1	0	1	1	3	1
11	21	0	0	0	28	22	3	0	1	1	2	3	0	4		0	0	0	1	0	0	0	1	0	0	0	0	1	1	0	0	0	1	0	0	1	1	0	7	2	3	7	2	1	1	1	1	3	1
11	21	0	0	0	28	22	1	3	1	1	2	3	6	4		1	0	0	1	0	0	0	1	0	0	0	0	1	1	0	0	0	1	0	0	1	1	0	8	2	3	7	2	1	1	1	1	3	1
11	21	0	0	0	29	16	1	5	1	3	2	4	6	4		0	0	0	0	0	0	1	0	0	0	1	0	0	1	0	0	0	0	0	0	0	1	0	4	2	3	8	5	1	0	1	1	3	0
11	21	0	0	0	29	19	2	0	1	1	2	3	4	4		0	0	0	0	0	0	0	1	0	0	0	0	1	1	0	0	0	1	1	0	1	1	0	7	2	3	8	0	1	0	0			1
11	21	0	0	0	29	20	2	0	1	1	2	3	0	5		1	0	0	1	0	0	1	1	0	0	0	0	1	1	0	0	0	1	1	0	1	1	0	10	2	3	8	3	1	1	1	1	3	1
11	21	0	0	0	29	22	2	0	1	1	2	5	0	5		0	0	0	1	0	0	1	1	0	0	0	1	1	1	0	0	0	1	1	0	1	1	1	11	2	3	8	2	1	1	1	1	3	1
11	21	0	0	0	29	23	2	2	1	1	2	3	5	4		0	0	0	1	0	0	0	1	0	0	0	0	1	1	0	0	0	1	1	0	1	1	0	8	2	3	8	3	1	1	0			1
11	21	0	0	0	30	19	2	0	1	1	2	3	0	5		0	0	0	1	0	0	0	1	0	0	0	0	1	1	0	0	0	1	1	0	1	1	1	9	3	4	10	2	1	1	1	1	3	1
11	21	0	0	0	30	20	1	0	1	1	2	3	0	5		0	0	0	1	0	0	0	1	0	0	0	0	1	1	0	0	0	1	0	0	1	0	0	6	2	3	6	3	1	1	1	3	3	1
11	21	0	0	0	30	20	2	0	2	1	2	3	0	6		0	0	0	1	0	0	0	1	0	0	0	0	1	1	0	0	0	1	1	0	1	1	0	8	2	4	8	2	1	1	0			1
11	22	0	0	0	30	20	2	0	1	1	2	2	4	5		1	0	0	1	0	0	1	1	0	0	1	0	0	1	0	0	0	1	1	0	1	1	0	10	2	4	9	2	1	0	0			1
11	22	0	0	0	30	20	2	10	2	1	2	1	15	4		1	1	0	0	1	0	1	0	0	1	1	0	0	1	0	0	1	0	0	0	0	1	1	10	2	3	5	5	1	0	1	1	3	0
11	22	0	0	0	30	21	2	0	2	1	2	3	0	6		1	0	0	1	0	0	0	1	0	0	0	0	1	1	0	0	0	1	1	0	0	1	0	8	2	4	8	2	1	1	1	1	3	1
11	22	0	0	0	30	23	2	0	1	1	2	3	0	4		0	0	0	0	0	0	0	1	0	0	0	1	1	1	0	0	0	1	1	0	1	0	1	8	2	3	8	4	1	1	1	3	3	1
11	22	0	0	0	30	24	1	0	3	1	2	5	8	5		1	0	0	1	0	0	0	1	0	0	1	0	0	1	0	0	0	0	0	0	0	0	0	5	2	3	10	3	1	1	0			0
11	22	0	0	0	31	20	1	0	1	1	2	3	0	6		0	0	0	0	0	0	0	1	0	0	0	0	1	1	0	0	0	1	1	0	0	1	0	6	2	3	9	3	1	0	0			1
11	22	0	0	0	31	21	1	0	1	1	2	3	0	5		0	0	0	0	0	0	0	1	0	0	0	0	1	1	0	0	0	1	1	0	1	1	1	8	2	4	8	2	1	1	0			1
11	22	0	0	0	31	21	1	0	3	1	2	3	2	6		0	0	0	0	0	0	0	1	0	0	0	1	1	1	0	0	0	1	1	1	1	1	1	10	2	4	7	3	1	1	1	1	3	1
11	22	0	0	0	31	25	1	0	1	1	2	3	5	5		0	0	0	1	0	0	1	1	0	0	0	0	1	1	0	0	0	1	1	0	1	1	0	9	2	3	8	3	1	1	1	3	3	1
11	22	0	0	0	32	20	1	4	1	1	2	3	8	5		0	0	0	0	0	0	1	1	0	0	0	0	1	1	0	0	0	1	1	1	1	1	0	9	2	4	7	4	1	0	1	1	3	1
11	22	0	0	0	32	22	1	15	1	1	1	1	15	7		1	1	1	0	1	1	1	0	1	0	1	0	1	1	0	0	1	0	0	0	0	1	0	12	2	3	6	4	1	0	1	1	2	0
12	23	0	0	0	32	24	2	10	1	1	2	3	10	5		1	0	0	1	0	0	1	0	0	0	0	1	1	0	0	0	0	1	1	0	0	1	0	8	2	4	8	2	1	1	1	1	3	1
12	23	0	0	0	33	16	2	5	1	1	2	4	10	12		1	1	0	0	0	0	1	0	0	0	1	0	1	1	0	0	0	1	1	0	1	1	1	11	2	3	8	6	2	0	1	1	3	1
12	23	0	0	0	33	20	4	0	1	1	2	3	0	4		0	0	0	1	0	0	0	0	1	0	0	0	1	1	1	0	0	1	1	0	1	0	1	9	2	3	8	2	1	0	1	3	3	1
12	23	0	0	0	33	23	2	0	1	1	2	3	0	5		1	0	0	1	0	0	0	1	0	0	0	0	1	1	0	0	0	1	1	0	1	1	1	10	2	3	8	3	1	1	0			1
12	23	0	0	0	33	28	2	0	1	1	2	1	0	4		1	0	0	1	0	0	0	1	0	0	0	0	1	1	0	0	0	1	1	0	1	1	1	10	2	3	10	0	1	1	1	1	3	1
12	23	0	0	0	34	24	1	0	1	1	2	3	0	4		0	0	0	0	0	1	1	1	0	0	0	0	1	1	0	0	0	1	1	1	1	0	1	10	2	4	8	3	1	1	1	1	3	1
12	23	0	0	0	34	24	5	13	1	1	1	1	13	4		0	0	0	1	0	1	1	0	0	0	1	0	0	1	0	0	0	0	0	0	0	0	0	5	2	3	8	3	2	0	1	1	3	0
12	23	0	0	0	35	20	2	11	1	1	2	4	12	4		1	1	0	0	0	0	1	0	0	0	1	0	1	1	0	0	0	0	0	0	0	0	0	6	2	3	8	3	1	0	1	1	4	1
12	23	0	0	1	20	18	1	0	1	4	1	2	10	3		1	0	1	0	0	0	0	0	0	0	0	0	0	0	0	0	0	0	0	0	0	0	0	2	3	3	6	2	1	0	0			0
12	23	0	0	0	22	18	2	7	1	1	2	4	8	4		0	0	0	0	1	0	1	0	0	0	0	0	1	1	0	0	0	0	1	0	0	1	0	6	3	2	6	2	1	0	1	1	3	0
12	23	0	0	0	24	20	2	4	1	1	2	3	4	7		0	0	0	0	0	0	0	1	1	0	0	0	1	1	0	0	0	1	1	1	1	1	1	10	3	4	8	5	1	0	1	1	3	1
12	24	0	0	0	24	20	2	4	1	1	2	3	4	7		0	0	0	0	0	0	0	1	1	0	0	0	1	1	0	0	0	1	1	1	1	1	1	10	3	4	8	5	1	0	1	1	3	1
12	24	0	0	0	25	15	2	3	1	1	5	3	2	3		1	0	0	0	0	0	0	0	0	0	0	0	1	1	0	0	0	1	0	0	1	1	1	7	3	4	8	3	1	0	1	1	3	1
12	24	0	0	0	25	15	2	3	1	1	5	3	2	3		1	0	0	0	0	0	0	0	0	0	0	0	1	1	0	0	0	1	0	0	1	1	1	7	3	4	8	3	1	0	1	1	3	1
12	24	0	0	0	25	18	1	0	1	1	2	3	0	4		1	0	0	0	0	0	0	1	0	0	0	0	1	1	0	0	0	0	1	0	1	1	0	7	3	4	7	2	1	1	0			0
12	24	0	0	0	25	18	2	0	1	1	2	3	4	5		1	0	0	0	0	0	0	1	0	0	0	0	1	1	0	0	0	1	0	0	1	1	1	8	3	4	10	3	1	1	1	4	3	1
12	24	0	0	1	25	18	2	0	1	1	2	2	5	5		0	1	0	0	0	0	1	0	0	0	1	0	0	1	0	0	0	0	0	0	0	0	0	4	2	3	8	6	1	0	0			0
12	24	0	0	0	26	17	1	3	3	1	2	3	6	5		1	0	0	1	0	0	0	1	0	0	1	0	1	1	0	0	0	1	1	0	1	1	1	11	3	4	8	3	1	1	1	4	3	1
12	24	0	6	0	25	18	2	3	1	1	2	3	3	4		1	0	0	1	0	0	0	1	0	0	0	0	1	1	0	0	0	1	0	0	1	1	0	8	2	3	8	3	1	1	1	4	11	1
1	25	1	6	0	20	19	2	2	1	1	2	4	7	2		1	0	0	0	0	0	1	0	0	0	0	0	1	1	1	1	1	0	0	0	0	0	0	7	0	3	10	0	1	0	1	5	5	0
1	25	1	6	0	29	22	1	0	1	1	2	3	2	6		0	0	0	1	0	0	0	1	0	0	0	0	1	1	0	0	0	1	1	1	1	1	0	9	3	4	10	2	1	1	1	5	7	1
1	25	1	6	0	35	20	2	0	2	1	2	3	0	5		0	0	0	0	0	0	1	0	0	0	0	0	1	1	0	0	0	1	1	0	1	0	1	7	3	4	10	3	1	1	1	5	7	1
1	25	1	6	0	25	17	2	5	1	1	2	3	5	4		1	0	0	1	0	0	1	1	0	0	0	0	1	1	0	0	0	1	1	0	1	1	0	10	2	3	10	3	1	1	1	5	8	1
1	25	1	6	0	27	20	4	0	1	1	2	3	5	6		1	0	0	1	0	1	1	1	0	0	0	0	1	1	0	0	0	1	1	1	1	0	1	12	4	6	10	2	1	0	1	5	7	1
1	25	1	4	0	27	20	1	3	1	1	2	3	5	3		1	0	0	1	0	0	0	1	0	0	0	1	1	1	0	0	0	1	0	0	1	1	0	9	3	4	8	3	1	1	1	1	11	1
1	25	1	6	0	29	16	1	5	1	3	2	4	6	4		0	0	0	0	0	0	1	0	0	0	1	0	0	1	0	0	0	0	0	0	0	1	0	4	2	3	8	5	1	0	1	5	9	0
1	25	1	6	0	26	20	1	3	1	1	4	3	5	4		1	0	1	0	0	0	1	1	0	0	0	1	1	1	0	0	0	1	1	0	1	1	1	12	2	3	8	3	1	1	1	2	10	1
1	25	1	6	0	28	18	2	6	1	1	2	3	8	6		0	0	0	0	0	0	1	1	0	0	0	0	1	1	0	0	0	1	1	0	1	1	1	9	4	5	7	4	1	0	1	5	9	1
1	25	1	6	0	24	17	2	8	1	1	2	3	6	4		0	0	0	1	0	0	0	1	0	0	0	1	1	1	0	0	0	1	0	0	1	1	0	8	2	3	8	2	1	1	1	1	10	1
1	25	1	6	1	38	26	1	12	1	1	1	1	10	8		1	1	0	0	1	0	1	0	1	0	1	0	0	1	0	0	1	0	0	0	0	1	0	9	5	6	5	2	1	0	1	5	12	0
1	25	1	6	0	24	19	2	2	1	1	2	3	7	3		0	0	0	0	0	0	0	1	1	0	0	0	0	1	1	0	0	1	1	1	1	0	0	8	0	1	8	0	1	0	1	5	10	1
1	26	1	4	0	27	20	1	0	1	1	2	3	0	6		0	0	0	0	0	0	1	0	0	0	0	0	1	1	0	0	0	1	1	0	1	1	0	7	2	3	8	3	1	0	1	5	11	1
1	26	1	6	0	27	20	3	5	1	1	2	3	10	5		1	0	0	1	0	0	1	1	0	0	1	0	1	1	0	0	0	1	1	0	1	1	1	12	2	3	6	2	1	1	1	5	10	1
1	26	1	6	0	20	15	2	7	1	1	2	3	10	1		1	1	0	0	0	0	1	0	0	0	0	1	1	1	0	0	0	1	1	1	1	1	1	12	1	2	7	4	1	0	1	5	10	1
1	26	1	6	0	35	17	2	0	1	1	2	3	0	7		1	0	0	1	0	0	0	1	0	0	0	0	1	1	0	0	0	1	1	1	1	1	1	11	5	6	8	3	1	0	1	5	10	1
1	26	1	6	0	31	21	1	0	1	1	2	3	0	5		0	0	0	1	0	0	0	1	0	0	0	0	1	1	0	0	0	1	1	0	1	1	0	8	5	6	7	2	1	1	1	1	12	1
1	26	1	6	0	27	21	2	6	1	1	2	3	10	3		1	0	0	0	0	0	1	1	0	0	0	0	1	1	1	0	0	0	1	1	1	1	1	11	0	1	4	7	3	1	1	5	10	1
1	26	1	6	0	27	20	4	0	1	1	2	3	5	6		1	0	0	1	0	1	1	1	0	0	0	0	1	1	0	0	0	1	1	1	1	0	1	12	4	6	10	2	1	0	1	4	7	1
1	26	1	6	0	23	17	1	5	1	1	2	3	10	4		1	0	0	1	0	0	0	1	0	0	0	0	1	1	0	0	0	1	1	0	0	1	0	8	2	4	10	2	1	1	1	1	6	1
1	26	1	6	0	32	15	2	0	1	1	5	3	3	6		0	0	0	0	0	0	0	1	0	0	0	0	1	1	0	0	0	1	1	1	0	0	1	7	6	7	10	3	1	0	1	1	6	1
1	26	1	6	0	28	22	1	1	1	1	2	3	1	6		0	0	0	1	0	0	0	1	0	0	0	0	1	1	0	0	0	0	1	0	1	1	1	8	5	7	8	2	1	1	1	1	7	1
1	26	1	5	0	28	16	2	3	1	1	2	3	1	4		0	0	0	0	0	0	1	0	0	0	0	0	1	1	0	0	0	1	1	1	1	1	0	8	5	6	10	2	1	0	1	1	7	1
1	26	1	6	1	35	16	1	4	1	1	2	5	11	6		1	1	0	0	1	1	1	0	1	1	0	0	0	1	0	0	1	0	0	0	0	0	0	9	4	5	8	5	1	0	1	2	6	0
1	26	1	6	0	33	21	1	0	1	1	2	4	3	4		1	0	0	0	0	1	0	0	1	0	1	0	0	1	0	0	0	0	1	1	0	1	0	8	4	5	10	4	2	0	1	1	6	0
1	26	1	6	0	20	19	1	12	1	1	2	2	13	4		1	0	0	0	0	0	1	0	0	1	1	0	1	1	0	0	0	0	0	0	0	1	0	7	0	1	9	0	1	0	1	5	5	0
2	27	1	6	1	21	20	1	7	1	1	2	1	15	3		0	0	0	0	0	0	1	0	0	0	1	0	1	1	0	0	1	0	0	0	0	0	0	5	0	1	10	0	1	0	1	5	6	0
2	27	1	6	0	30	21	2	0	2	1	2	3	0	6		1	0	0	1	0	0	0	1	0	0	0	0	1	1	0	0	0	1	1	0	0	1	0	8	2	4	10	2	1	1	1	5	6	1
2	27	1	6	1	30	22	1	0	1	1	4	2	6	4		0	1	1	0	0	0	1	0	0	0	1	0	1	0	0	0	1	0	0	0	0	0	0	6	2	3	10	3	1	0	1	5	6	0
2	27	1	6	1	19	17	4	8	1	1	4	1	13	3		1	0	0	0	0	0	0	0	0	0	0	0	0	0	1	0	1	0	0	0	0	0	0	3	1	2	6	2	1	0	1	5	6	0
2	27	1	6	1	20	19	1	5	1	1	2	4	6	4		1	0	0	0	0	0	1	0	0	0	0	0	0	1	0	0	0	0	0	0	0	0	0	3	1	0	10	0	1	1	1	5	6	0
2	27	1	6	1	22	21	1	10	1	1	2	2	10	2		0	1	1	0	0	1	1	0	1	1	0	0	0	1	0	0	1	0	0	0	0	0	0	8	1	0	10	0	1	0	1	5	6	0
2	27	1	6	0	26	19	2	0	1	1	5	3	0	2		0	0	0	0	0	0	0	1	0	0	0	0	1	1	0	0	0	1	1	0	0	0	1	6	1	2	8	2	1	0	1	5	6	1
2	27	1	6	0	28	18	1	1	1	1	5	3	0	3		1	0	0	0	0	0	0	1	0	0	0	0	1	0	0	0	0	0	0	1	1	0	0	5	3	4	10	2	1	0	1	5	6	1
2	27	1	5	0	29	20	5	4	1	1	2	3	10	6		1	0	0	1	0	0	0	1	0	0	0	0	1	1	0	0	0	1	1	0	1	0	1	9	3	6	10	3	1	1	1	5	6	1
2	27	1	6	0	28	22	1	4	3	1	2	2	8	5		1	0	0	0	0	0	1	1	0	0	0	1	1	1	0	0	0	1	1	0	1	1	0	10	3	5	10	2	1	1	1	5	6	1
2	27	1	6	0	36	24	1	0	1	1	2	3	0	6		0	0	0	0	0	0	0	1	0	0	0	0	1	1	0	0	0	1	1	0	1	1	1	8	3	5	10	3	1	0	1	5	6	1
2	27	1	6	0	32	20	1	0	1	1	2	3	3	6		1	0	0	1	0	1	1	1	0	0	0	1	1	1	0	0	0	1	1	1	1	1	1	14	3	4	10	4	1	1	1	5	6	1
2	27	1	6	0	30	16	1	7	1	1	5	4	4	6		1	1	0	0	0	0	1	0	0	0	1	0	1	1	0	0	0	0	0	0	0	0	0	6	4	5	8	8	1	1	1	2	8	0
2	28	1	6	0	30	17	1	8	1	1	2	3	9	5		1	0	0	1	0	1	1	1	0	0	1	1	0	1	0	0	0	1	1	1	1	0	1	13	4	6	6	4	1	0	1	1	10	1
2	28	1	6	0	18	17	1	3	1	1	2	3	5	2		0	0	0	0	0	0	0	1	0	0	0	0	1	1	0	0	0	0	0	0	0	0	0	3	0	1	9	2	1	0	1	5	8	1
2	28	1	6	0	20	17	1	7	1	1	2	2	10	3		1	0	0	1	0	0	0	1	0	0	1	1	0	1	0	0	0	0	1	0	1	1	0	9	0	1	7	0	1	1	1	1	10	0
2	28	1	6	0	20	18	1	8	1	1	2	3	9	2		1	0	0	0	0	1	1	1	0	0	1	0	1	1	0	0	0	1	1	1	1	1	1	13	0	1	7	0	1	0	1	1	10	1
2	28	1	5	0	22	17	1	10	1	1	2	2	10	3		1	0	0	1	0	0	1	0	0	0	1	0	0	1	0	0	0	0	0	0	1	1	0	7	0	1	7	0	1	1	1	5	12	0
2	28	1	6	0	27	20	2	0	2	1	2	3	0	5		0	0	0	1	0	0	0	1	0	0	0	0	1	1	0	0	0	0	1	0	1	1	0	7	2	3	8	2	1	1	1	5	10	1
2	28	1	6	0	28	20	2	0	2	1	2	3	5	4		1	0	0	0	0	0	0	1	0	0	0	0	1	1	0	0	0	1	1	0	1	1	1	9	2	3	8	2	1	1	1	5	10	1
2	28	1	6	0	28	20	2	2	1	1	2	3	5	5		1	0	0	1	0	0	0	1	0	0	0	0	1	1	0	0	0	1	1	0	0	1	0	8	2	4	8	2	1	1	1	5	10	1
2	28	1	6	0	32	22	2	0	1	1	2	3	0	6		1	0	0	0	0	0	1	1	0	0	0	1	0	1	0	0	0	1	1	0	0	1	1	9	4	4	9	2	1	1	1	5	10	1
2	28	1	6	0	27	20	3	0	1	1	2	3	0	5		0	0	0	0	0	0	0	1	0	0	0	0	0	1	1	0	0	1	1	0	1	1	1	8	2	4	6	3	1	1	1	5	11	1
2	28	1	6	0	35	20	2	0	1	1	2	2	2	7		0	0	0	1	0	0	0	1	0	0	0	0	1	1	0	0	0	0	0	0	1	1	0	6	4	6	8	3	1	1	1	1	12	0
2	28	1	6	0	28	20	2	2	2	1	2	4	0	4		0	0	0	1	0	1	0	0	0	0	0	0	1	1	0	0	0	0	0	0	1	1	0	6	2	4	7	2	1	0	1	5	10	0
2	28	1	6	0	30	20	2	0	1	1	2	3	0	5		1	0	0	1	0	0	0	1	0	0	0	0	1	1	0	0	0	1	1	0	0	1	0	8	2	4	8	2	1	1	1	5	11	1
2	28	1	6	0	28	20	2	0	1	1	2	3	0	5		1	0	0	1	0	0	0	1	0	0	0	0	1	1	0	0	0	1	1	0	1	1	0	9	2	3	7	2	1	1	1	5	12	1
2	28	1	5	0	32	22	1	0	1	1	2	3	0	6		0	0	0	1	0	0	0	1	0	0	0	0	1	1	0	0	0	1	0	0	1	0	0	6	4	5	8	3	1	1	1	1	13	1
2	28	1	6	0	28	17	1	5	1	1	2	3	3	4		0	0	0	0	0	0	1	0	0	0	0	0	1	0	0	0	0	0	0	0	0	1	0	3	0	1	5	4	1	0	1	5	12	1
2	28	1	6	0	26	18	5	3	1	1	2	3	10	4		1	0	0	0	0	0	1	1	0	0	0	0	1	1	0	0	0	1	1	0	0	1	1	9	2	3	8	5	1	0	1	5	6	1
2	29	1	6	0	28	15	2	0	1	1	2	3	1	6		1	0	0	0	0	0	0	1	0	0	0	0	1	1	0	0	0	1	1	1	1	1	0	9	5	6	7	4	1	0	1	1	7	1
2	29	1	6	0	35	26	2	0	1	1	2	3	0	8		1	0	0	1	0	0	0	1	0	0	1	1	1	1	0	0	0	1	1	1	1	1	1	13	4	6	10	4	1	0	1	5	6	1
2	29	1	6	0	22	20	1	10	1	1	1	1	11	3		1	0	0	0	0	0	1	1	0	0	0	1	1	0	0	0	0	0	1	0	0	1	0	7	0	1	9	0	1	0	1	5	5	1
2	29	1	6	0	27	20	2	0	1	1	2	3	4	4		0	0	0	0	0	0	1	1	0	0	0	0	1	1	0	0	0	1	1	0	0	1	0	7	2	3	5	2	1	0	1	5	7	1
2	29	1	6	0	27	20	1	0	1	3	2	5	0	4		1	0	0	1	0	1	1	1	0	0	1	0	0	1	0	0	0	1	1	0	1	1	0	11	2	3	8	3	2	0	1	5	7	1
2	29	1	6	0	30	18	2	0	1	1	2	3	0	5		0	0	0	1	0	0	0	1	0	0	0	0	1	1	0	0	0	1	1	0	1	1	1	9	2	3	10	2	1	1	1	5	6	1
2	29	1	6	0	30	20	3	5	1	1	3	2	5	6		1	0	0	1	0	0	1	0	0	0	0	0	1	1	0	0	0	0	0	0	1	1	0	7	2	4	8	3	1	1	1	5	7	1
2	29	1	6	1	25	29	2	1	1	1	2	1	5	4		0	0	0	1	1	0	1	0	0	0	0	0	0	1	1	1	1	1	0	0	0	0	0	8	1	2	8	3	1	0	1	5	7	0
2	29	1	6	0	28	22	1	0	1	1	2	2	2	4		0	0	0	1	0	0	0	1	0	0	0	1	1	1	0	0	0	1	0	0	0	1	0	7	3	4	9	3	1	1	1	5	7	1
2	29	1	6	0	28	22	1	0	1	1	2	2	2	4		0	0	0	1	0	0	0	1	0	0	0	1	1	1	0	0	0	1	0	0	0	1	0	7	3	4	9	3	1	1	1	5	7	1
2	29	1	6	0	30	20	1	0	1	1	2	3	0	7		0	0	0	0	0	0	0	1	0	0	0	0	1	1	0	0	0	1	0	0	1	1	0	6	3	4	8	3	1	1	1	5	7	1
2	29	1	6	0	29	21	2	1	3	1	2	3	3	5		1	0	0	0	0	1	1	1	0	0	0	1	1	1	0	0	0	1	1	0	1	1	1	12	3	4	8	3	1	1	1	5	7	1
2	29	1	6	1	30	18	2	8	1	1	2	2	12	5		1	1	0	0	1	0	1	0	1	0	1	0	0	1	0	0	0	0	0	0	0	0	0	7	3	4	10	3	1	0	1	5	8	0
2	29	1	6	0	26	25	2	0	1	1	2	3	0	6		0	0	0	1	0	0	0	1	0	0	0	0	1	1	0	0	0	1	1	0	1	1	1	9	4	5	8	3	1	1	1	5	6	1
3	30	1	3	0	27	17	2	2	2	1	2	3	0	6		0	0	0	1	0	0	1	0	0	0	0	1	1	1	0	0	0	1	1	0	1	1	0	9	4	5	10	2	1	0	1	5	7	1
3	30	1	6	0	27	19	2	2	2	1	2	3	0	6		0	0	0	1	0	0	1	0	0	0	0	1	1	1	0	0	0	1	1	0	1	1	0	9	4	5	10	2	1	0	1	5	7	1
3	30	1	6	0	33	22	2	0	1	3	3	5	0	5		0	0	0	1	0	0	0	1	0	0	0	0	1	1	0	0	0	0	1	0	1	1	0	7	3	4	9	3	2	0	1	5	7	1
3	30	1	6	1	35	23	1	8	1	1	1	1	0	6		1	1	1	0	1	1	1	0	1	0	1	0	0	1	0	0	1	0	0	0	0	0	0	10	3	4	5	2	1	0	1	5	7	0
3	30	1	6	0	35	20	2	0	2	1	2	3	0	5		0	0	0	0	0	0	1	0	0	0	0	0	1	1	0	0	0	1	1	0	1	0	1	7	3	4	9	2	1	1	1	5	8	1
3	30	1	6	0	31	23	2	0	1	1	2	3	0	7		0	0	0	0	0	0	0	1	0	0	0	0	1	1	0	0	0	1	0	0	1	1	1	7	4	5	7	3	1	0	1	5	7	1
3	30	1	6	0	25	19	3	3	1	1	2	3	3	4		1	0	0	1	0	0	0	1	0	0	1	0	1	1	0	0	0	1	1	0	1	1	1	11	2	3	6	3	1	1	1	1	9	1
3	30	1	6	0	29	20	2	2	1	1	2	3	5	4		0	1	0	0	0	0	1	1	0	0	0	0	1	1	0	0	0	1	1	0	1	1	1	10	2	3	5	3	1	0	1	5	9	1
3	30	1	6	0	30	20	2	0	1	1	2	3	0	5		0	0	1	0	0	0	0	1	0	0	1	0	1	1	0	0	0	1	1	0	1	1	0	9	2	3	8	3	1	1	1	5	9	1
3	30	1	6	0	30	22	2	0	2	1	2	3	0	4		0	0	0	0	0	0	0	1	0	0	0	1	1	1	0	0	0	1	1	0	0	1	1	8	2	3	8	3	1	0	1	5	10	1
3	30	1	6	0	24	17	5	7	1	1	1	1	10	3		0	0	0	0	0	0	1	0	0	0	1	0	1	1	0	0	0	0	0	0	0	0	0	4	1	2	7	3	1	1	1	5	10	0
3	30	1	6	0	31	20	1	0	1	1	2	3	2	5		1	0	0	1	0	0	1	1	0	0	0	0	1	1	0	0	0	1	1	0	1	1	1	11	3	4	7	2	1	0	1	5	10	0
3	30	1	6	0	29	20	1	0	1	1	2	3	0	6		0	0	0	0	0	0	0	1	0	0	0	0	1	1	0	0	0	1	0	0	1	1	0	6	3	4	7	3	1	1	1	5	11	1
3	30	1	6	0	23	16	5	0	1	1	5	3	4	4		0	0	0	0	0	0	0	0	0	0	0	0	0	0	0	0	0	0	0	0	1	1	0	2	4	1	8	3	1	1	1	5	10	1
3	30	1	6	0	32	20	1	0	1	4	4	5	0	2		0	0	0	0	0	0	1	0	0	0	0	0	1	0	0	0	0	0	0	0	0	1	0	3	4	5	5	2	2	1	1	1	11	0
4	31	1	6	0	30	22	2	0	1	1	2	3	0	5		1	0	0	0	0	0	1	1	0	0	0	0	1	1	0	0	0	0	1	0	1	1	0	8	4	5	5	3	1	1	1	1	11	1
4	31	1	6	0	30	21	2	0	1	1	2	3	2	6		0	0	0	1	0	0	0	1	0	0	0	0	1	1	0	0	0	1	1	0	1	1	1	9	4	5	8	2	1	1	1	5	9	1
4	31	1	3	0	30	20	1	0	1	1	2	3	0	6		0	0	0	0	0	0	0	1	0	0	0	0	1	1	0	0	0	1	1	0	0	1	0	6	4	5	7	2	1	1	1	2	11	1
4	31	1	6	1	28	20	1	0	1	1	2	4	6	5		1	1	0	0	0	0	0	0	0	0	1	0	0	1	0	0	1	0	0	0	0	0	0	5	3	4	6	2	1	0	1	5	11	0
4	31	1	6	1	22	17	2	3	1	1	2	5	0	3		0	0	1	0	0	0	1	0	0	0	1	0	1	1	0	0	1	0	0	0	0	0	0	6	1	2	8	4	1	0	1	5	12	0
4	31	1	6	0	29	21	2	0	2	1	2	3	0	7		0	0	0	0	0	0	0	1	0	0	0	1	1	1	0	0	0	1	0	1	1	1	1	9	3	5	6	2	1	0	1	5	12	1
4	31	1	6	1	28	22	1	6	1	1	2	5	5	4		0	1	0	0	0	0	1	0	0	0	1	0	1	1	0	0	1	0	0	0	0	1	0	7	1	2	9	5	1	0	1	5	6	0
4	31	1	6	0	32	17	1	1	1	1	2	3	0	6		0	0	0	0	0	0	1	0	0	0	0	0	0	0	0	0	0	0	1	0	1	1	0	4	6	7	8	3	1	0	1	5	7	1
4	31	1	6	0	37	18	1	0	1	1	2	3	0	7		0	0	0	1	0	0	1	1	0	0	0	1	1	1	0	0	0	1	1	1	1	1	1	12	5	6	9	3	1	1	1	1	8	1
4	31	1	6	1	28	18	2	2	1	1	2	3	8	8		1	0	0	0	0	0	1	0	0	0	0	1	1	1	0	0	0	0	0	0	0	0	0	5	5	6	10	2	1	0	1	5	6	0
4	31	1	6	1	22	19	1	12	1	1	2	4	12	2		0	1	0	0	1	1	1	0	0	0	1	0	0	1	0	0	1	0	0	0	0	0	0	7	0	1	8	0	1	0	1	5	8	0
4	31	1	6	1	25	19	1	6	1	1	5	2	8	4		0	0	1	0	0	0	1	0	0	0	1	0	0	0	0	0	1	0	0	0	0	0	0	4	0	1	9	0	1	0	1	5	8	0
4	31	1	6	1	28	20	2	7	1	1	2	4	8	4		0	1	0	0	0	0	0	0	0	0	1	0	0	0	0	0	0	0	0	0	0	0	0	2	2	1	8	0	1	0	1	5	8	0
4	31	1	6	0	29	20	2	0	1	1	2	3	0	4		0	0	0	1	0	1	0	1	0	0	0	0	1	1	0	0	0	1	0	0	1	1	1	9	2	3	9	2	1	0	1	5	9	1
4	32	1	6	0	30	22	4	0	3	1	2	3	0	4		0	0	0	1	0	0	0	1	0	0	0	1	0	1	0	0	0	1	1	0	0	1	0	7	2	3	9	3	1	1	1	5	9	1
4	32	1	6	0	20	15	2	6	1	1	2	3	2	2		0	1	0	0	0	1	1	1	0	0	1	0	1	1	0	0	0	1	1	0	0	0	0	9	1	2	7	3	1	0	1	5	8	1
4	32	1	6	0	25	19	2	4	1	1	2	3	4	3		1	0	0	1	0	1	1	1	0	0	1	0	0	1	0	0	0	1	1	0	1	1	1	12	1	2	6	5	1	0	1	5	8	1
4	32	1	6	0	25	20	1	4	1	1	2	3	4	6		0	0	0	0	0	0	1	1	0	0	0	0	1	1	0	0	0	1	1	0	1	1	0	8	1	2	7	3	1	0	1	5	8	1
4	32	1	6	0	28	22	1	0	1	1	2	2	2	4		0	0	0	1	0	0	0	1	0	0	0	1	1	1	0	0	0	1	0	0	0	1	0	7	3	4	9	3	1	1	1	5	8	1
4	32	1	6	0	30	20	5	5	1	1	2	3	10	6		1	0	0	1	0	0	0	1	0	0	0	0	1	1	0	0	0	1	1	0	1	0	1	9	3	6	9	3	1	1	1	5	8	1
4	32	1	6	0	31	21	1	0	1	1	2	3	3	6		1	0	0	1	0	0	1	0	0	0	0	0	1	1	0	0	0	1	1	1	1	1	1	11	3	4	9	2	1	0	1	5	8	1
4	32	1	6	0	29	20	1	0	1	1	2	3	0	5		1	0	0	1	0	0	0	1	0	0	0	0	1	1	0	0	0	1	1	0	1	1	0	9	3	4	8	2	1	0	1	5	8	1
4	32	1	6	0	27	18	2	2	3	1	2	3	0	6		0	0	0	1	0	0	1	0	0	0	0	1	1	1	0	0	0	1	1	0	1	1	0	9	4	5	9	2	1	0	1	5	7	1
4	32	1	6	0	35	25	2	0	1	1	2	3	0	5		0	0	0	0	0	0	0	1	0	0	0	0	1	1	0	0	0	1	1	0	1	1	0	7	3	4	8	2	1	1	1	5	9	1
4	32	1	6	0	28	17	2	7	1	1	2	3	0	5		1	0	0	0	0	0	0	1	0	0	0	0	1	1	0	0	0	1	0	0	0	1	0	6	2	4	9	2	1	1	1	5	8	1
5	33	1	6	0	25	20	2	8	1	1	2	3	6	2		0	0	0	0	0	0	1	1	0	0	0	0	1	1	0	0	0	1	0	0	0	0	0	5	1	2	6	2	1	0	1	5	9	1
5	33	1	6	0	28	20	2	8	1	1	2	3	11	7		1	0	0	0	0	0	1	1	0	0	1	0	1	1	0	0	0	1	1	1	1	1	1	12	3	4	8	3	1	0	1	5	10	1
5	33	1	6	0	28	20	3	7	1	1	2	4	10	8		1	0	0	1	0	0	1	1	0	0	0	0	1	1	0	0	0	1	1	0	1	1	1	11	3	4	7	3	1	0	1	5	10	0
5	33	1	6	0	29	20	2	1	2	1	2	3	5	6		0	0	0	1	0	0	0	1	0	0	0	0	1	1	0	0	0	1	1	0	1	1	0	8	3	4	8	2	1	1	1	5	10	1
5	33	1	6	0	30	21	1	0	1	1	2	3	0	5		1	0	0	0	0	0	0	1	0	0	0	0	1	1	0	0	0	1	1	0	0	1	0	7	3	4	7	2	1	0	1	5	10	1
5	33	1	6	0	30	20	2	0	1	1	2	3	0	5		1	0	0	0	0	0	1	1	0	0	0	1	0	1	0	0	0	1	1	0	0	1	1	9	3	4	8	2	1	1	1	5	11	1
5	33	1	6	0	28	18	1	0	1	1	2	3	2	6		0	0	0	1	0	0	0	1	0	0	0	0	1	1	0	0	0	1	1	0	1	1	1	9	4	5	8	2	1	1	1	1	11	1
5	33	1	6	1	30	20	1	5	1	1	1	1	5	4		1	1	0	0	1	0	1	0	0	0	1	0	0	1	0	0	1	0	0	0	0	1	0	8	1	2	8	5	1	0	1	1	12	0
5	33	1	6	0	21	19	1	8	1	1	4	3	7	2		0	0	0	0	0	0	0	0	0	0	0	0	0	0	0	0	0	0	0	0	0	0	0	0	0	1	6	0	1	1	1	5	10	1
5	33	1	6	0	37	17	1	0	1	1	5	3	0	4		0	0	0	0	0	0	0	1	0	0	0	0	1	0	0	0	0	0	0	0	1	1	0	4	4	5	10	3	1	1	0			1
5	33	1	6	0	23	20	1	5	1	1	2	4	4	2		1	0	0	0	0	1	0	0	0	0	0	1	1	1	0	0	0	0	0	0	0	1	0	6	0	1	10	0	1	0	1	5	7	0
5	33	1	6	0	24	19	1	5	1	1	2	4	4	2		1	0	0	1	0	0	1	0	0	0	0	0	1	0	0	0	0	0	0	0	0	1	0	5	0	1	10	0	1	0	1	5	7	0
5	34	1	6	1	25	20	1	0	1	1	2	5	9	4		0	0	0	0	0	0	1	0	0	0	0	0	0	1	0	0	1	0	0	0	0	0	0	3	2	1	10	2	1	1	1	1	8	0
5	34	1	6	0	29	19	2	2	1	1	2	3	8	6		0	0	0	1	0	0	0	1	0	0	0	1	1	1	0	0	0	1	0	1	1	1	1	10	4	6	9	2	1	0	1	3	8	1
5	34	1	6	0	28	18	2	2	1	2	3	4	5	2		0	0	1	0	0	0	1	0	0	0	1	0	0	0	1	1	0	1	0	0	1	0	1	8	5	7	8	3	1	0	1	1	8	1
5	34	1	6	1	25	24	1	10	1	1	4	1	5	2		1	1	0	0	0	0	1	0	0	0	1	0	0	1	0	0	1	0	0	0	0	1	0	7	0	1	5	0	1	0	1	5	8	0
5	34	1	6	1	25	21	2	7	1	1	2	1	13	3		1	1	0	0	0	0	1	0	0	0	1	0	1	1	0	0	0	0	0	0	0	0	0	6	1	2	8	3	1	0	1	5	8	0
5	34	1	5	0	35	20	2	0	1	1	2	3	0	7		0	0	0	0	0	0	1	0	0	0	0	0	1	1	0	0	0	1	0	0	1	1	1	7	5	6	6	2	1	0	1	1	9	1
5	34	1	6	0	18	16	1	3	1	1	5	3	2	3		0	0	0	0	0	0	0	0	0	0	0	0	0	1	0	0	0	1	0	0	0	0	0	2	0	1	8	0	1	0	1	1	9	1
5	34	1	6	1	21	18	2	9	2	1	2	2	0	2		1	1	0	0	0	0	1	0	0	1	1	0	0	1	0	0	1	0	0	0	0	0	0	7	0	1	7	0	1	0	1	3	9	0
5	34	1	6	0	22	17	1	10	1	1	2	2	10	3		1	0	0	1	0	0	1	0	0	0	1	0	0	1	0	0	0	0	0	0	1	1	0	7	0	1	7	0	1	1	1	1	9	0
5	34	1	6	0	27	20	2	0	2	1	2	3	0	5		0	0	0	1	0	0	0	1	0	0	0	0	1	1	0	0	0	0	1	0	1	1	0	7	2	3	8	2	1	1	1	5	8	1
5	34	1	6	0	27	21	2	5	3	1	2	3	10	5		1	0	0	1	0	0	1	1	0	0	0	0	1	1	0	0	0	1	1	0	1	1	1	11	2	3	6	3	1	1	1	5	9	1
5	34	1	6	0	28	22	1	0	1	1	2	3	3	5		1	0	0	0	0	0	0	1	0	0	0	0	1	1	0	0	0	1	1	0	1	1	0	8	2	3	6	2	1	1	1	5	8	1
5	35	1	6	0	29	21	1	0	1	1	2	3	0	5		0	0	0	1	0	0	0	1	0	0	0	0	1	1	0	0	0	1	1	0	1	1	1	9	2	3	7	2	1	1	1	5	10	1
5	35	1	6	0	30	22	1	0	1	1	2	2	3	5		0	0	1	0	0	0	0	1	0	0	1	1	1	0	0	0	0	1	1	0	1	1	0	9	2	3	7	2	1	1	1	5	8	1
5	35	1	6	1	30	22	1	0	1	1	4	2	6	4		0	1	1	0	0	0	1	0	0	0	1	0	1	0	0	0	1	0	0	0	0	0	0	6	2	3	9	3	1	0	1	5	9	0
5	35	1	6	0	22	18	1	8	1	1	2	3	10	4		1	0	0	1	0	0	1	1	0	0	0	1	1	1	0	0	0	1	0	0	1	1	1	11	1	2	8	2	1	1	1	5	9	1
5	35	1	6	1	24	18	1	5	1	1	2	4	5	5		0	1	0	0	0	0	1	0	0	0	1	0	1	1	0	0	1	0	0	0	0	0	0	6	1	2	8	4	1	0	1	5	9	0
5	35	1	6	0	24	20	5	8	1	1	2	2	10	3		1	0	0	1	0	1	0	0	0	1	0	0	1	0	0	0	0	1	1	0	0	1	1	9	1	2	6	2	1	0	1	5	9	0
5	35	1	6	0	25	20	1	13	1	1	1	1	15	4		1	0	0	1	0	1	1	1	0	0	1	0	0	1	0	0	0	1	0	0	1	1	0	10	1	2	7	3	1	1	1	5	8	1
5	35	1	6	1	28	20	1	0	1	1	2	4	6	5		1	1	0	0	0	0	0	0	0	0	1	0	0	1	0	0	1	0	0	0	0	0	0	5	3	4	6	2	1	0	1	5	9	0
5	35	1	6	0	29	20	2	2	3	1	2	3	3	5		1	0	0	0	0	1	1	1	0	0	0	1	1	1	0	0	0	1	1	0	1	1	1	12	3	4	8	3	1	1	1	5	9	1
5	35	1	6	0	30	22	1	1	1	1	2	3	0	4		0	0	0	1	0	0	0	1	0	0	0	1	1	1	0	0	0	0	1	0	1	1	1	9	3	5	8	2	1	0	1	5	9	1
5	35	1	6	0	29	20	2	2	3	1	2	3	3	5		1	0	0	0	0	1	1	1	0	0	0	1	1	1	0	0	0	1	1	0	1	1	1	12	3	4	9	3	1	1	1	5	9	1
5	35	1	6	0	29	23	3	5	1	1	2	3	7	6		0	0	0	1	0	0	0	1	0	0	0	0	1	1	0	0	0	1	0	0	1	1	0	7	3	4	9	3	1	1	1	5	10	1
5	35	1	4	0	31	22	1	0	1	1	2	3	0	6		0	0	0	1	0	0	0	1	0	0	0	0	1	1	0	0	0	1	0	0	1	1	0	7	3	5	9	2	1	1	1	5	9	1
6	36	1	6	0	26	16	2	6	3	1	5	3	3	4		0	0	0	0	0	1	1	1	0	0	0	0	1	1	0	0	0	1	1	1	1	1	1	11	4	5	8	3	1	0	1	5	9	1
6	36	1	6	0	32	18	5	9	1	1	5	3	10	3		0	0	0	0	0	0	1	1	0	0	0	0	1	1	0	0	0	1	1	0	0	1	0	7	1	3	7	2	1	0	1	5	9	1
6	36	1	6	0	32	21	1	4	1	3	2	3	5	4		0	0	0	0	0	0	0	1	0	0	0	0	1	1	0	0	0	1	1	0	1	1	0	7	3	4	8	5	1	0	1	5	9	1
6	36	1	6	0	32	22	1	0	1	1	2	3	0	5		0	0	0	0	0	0	0	1	0	0	0	0	1	1	0	0	0	1	0	0	1	1	0	6	3	5	8	2	1	0	1	5	8	1
6	36	1	6	0	33	23	1	0	2	1	2	3	0	3		0	0	0	0	0	0	0	1	0	0	0	0	1	1	0	0	0	1	1	0	0	1	0	6	3	4	8	4	1	1	1	5	9	1
6	36	1	6	1	35	20	2	4	1	1	2	2	10	7		0	1	0	0	0	0	1	0	0	0	1	0	0	1	0	0	1	0	0	0	0	0	0	5	3	4	9	4	1	0	1	5	9	0
6	36	1	6	1	26	20	4	4	1	1	2	2	12	3		0	1	0	0	0	0	1	0	0	0	1	0	0	1	0	0	1	0	0	0	0	0	0	5	2	3	8	6	1	0	1	5	10	0
6	36	1	6	0	30	23	2	0	1	1	2	3	0	4		0	0	0	0	0	0	0	1	0	0	0	1	1	1	0	0	0	1	1	0	1	0	1	8	2	3	9	4	1	1	1	5	9	1
6	36	1	6	1	35	25	2	12	2	1	4	5	12	7		1	1	0	0	1	0	1	0	1	0	1	0	0	1	0	0	0	0	0	0	0	0	0	7	3	4	9	1	1	0	1	5	12	0
6	36	1	6	0	29	19	2	2	1	1	2	3	8	6		0	0	0	1	0	0	0	1	0	0	0	1	1	1	0	0	0	1	0	1	1	1	1	10	4	6	8	2	1	0	1	5	10	1
6	36	1	6	1	20	18	2	6	1	1	3	4	8	2		0	1	0	0	0	0	1	0	0	0	0	0	1	1	0	0	1	0	0	0	0	0	0	5	0	1	10	0	1	0	1	1	7	0
6	36	1	6	1	25	18	1	3	1	1	3	4	5	3		0	0	0	0	0	0	1	0	0	0	0	0	1	1	0	0	1	0	0	0	0	0	0	4	1	2	7	3	1	0	1	5	7	0
6	36	1	6	0	25	19	1	5	1	1	2	3	6	4		0	0	0	0	0	0	1	1	0	0	0	0	1	1	0	0	0	1	1	1	0	1	0	8	2	3	6	2	1	0	1	1	8	1
6	36	1	5	0	18	17	1	3	1	1	2	3	5	2		0	0	0	0	0	0	0	1	0	0	0	0	1	1	0	0	0	0	0	0	0	0	0	3	0	1	8	2	1	0	1	5	7	1
7	37	1	6	1	20	17	1	5	1	1	4	2	8	3		1	0	0	0	0	0	1	0	0	0	0	0	0	1	0	0	1	0	0	0	0	0	0	4	0	1	8	0	1	0	1	1	8	0
7	37	1	6	1	29	28	1	2	1	1	5	4	1	2		0	0	0	0	0	1	0	0	0	1	0	0	1	0	0	0	0	0	0	0	0	0	0	3	0	1	7	0	1	0	1	5	7	0
7	37	1	6	1	25	20	1	8	1	1	2	1	10	5		0	1	0	0	1	0	1	0	0	0	0	0	0	1	0	0	1	0	0	0	0	0	0	5	0	1	6	0	1	0	1	5	9	0
7	37	1	6	1	25	24	1	10	1	1	4	1	5	2		1	1	0	0	0	0	1	0	0	0	1	0	0	1	0	0	1	0	0	0	0	1	0	7	0	1	5	1	1	0	1	5	8	0
7	37	1	6	0	27	20	1	3	1	1	2	3	5	3		1	0	0	1	0	0	0	1	0	0	0	1	1	1	0	0	0	1	0	0	1	1	0	9	3	4	8	3	1	1	1	1	10	1
7	37	1	6	0	25	20	1	0	1	1	2	3	0	5		0	0	0	1	0	0	0	1	0	0	0	1	1	1	0	0	0	1	1	0	0	1	1	9	2	3	7	2	1	0	1	5	8	1
7	37	1	6	1	28	19	1	8	1	1	1	1	3	3		0	1	0	0	0	0	1	0	0	0	1	0	0	1	0	0	1	0	0	0	0	0	0	5	1	2	8	5	1	0	1	2	10	0
7	37	1	6	0	24	17	3	0	1	3	2	5	0	3		1	0	0	1	0	0	0	0	0	0	0	0	1	1	0	0	0	0	1	0	1	1	0	7	2	3	8	3	2	0	1	5	8	1
7	37	1	6	1	30	16	2	10	1	1	2	1	13	6		1	1	0	0	1	0	1	1	1	0	1	0	1	0	0	0	1	0	0	0	0	0	0	9	6	1	6	5	1	1	1	1	10	0
7	37	1	6	0	32	21	2	2	1	1	2	3	0	4		0	0	0	0	0	0	1	1	0	0	0	0	1	1	0	0	0	1	1	0	0	1	0	7	4	3	8	3	1	0	1	1	10	1
7	38	1	6	0	30	18	2	0	2	1	2	3	2	6		1	0	0	1	0	0	0	1	0	0	0	0	1	1	0	0	0	1	1	0	1	1	0	9	4	5	8	2	1	1	1	1	10	1
7	38	1	6	1	19	18	2	10	1	1	2	1	7	2		0	0	0	0	0	0	1	0	0	0	1	0	0	0	0	0	0	0	0	0	0	0	0	2	0	1	6	0	1	0	1	3	10	0
7	38	1	6	0	19	18	1	10	1	1	2	5	12	2		0	0	0	0	0	0	1	0	0	0	1	0	0	1	0	0	0	0	0	0	0	0	0	3	0	1	7	0	1	0	1	1	10	1
7	38	1	6	0	20	18	1	8	1	1	2	3	7	2		0	0	0	0	0	1	1	1	0	0	0	0	1	1	0	0	0	0	0	0	1	1	1	8	0	1	5	0	1	0	1	1	10	1
7	38	1	6	1	26	20	4	4	1	1	2	2	12	3		0	1	0	0	0	0	1	0	0	0	1	0	0	1	0	0	1	0	0	0	0	0	0	5	2	3	8	6	1	0	1	5	10	0
7	38	1	6	1	27	17	2	5	3	1	2	4	9	4		0	1	0	0	0	0	1	0	0	0	1	0	0	0	0	0	0	0	0	0	0	0	0	3	2	3	6	5	1	0	1	5	10	0
7	38	1	6	0	27	20	2	4	1	1	2	3	8	2		0	0	0	0	0	0	1	1	0	0	0	0	1	1	0	0	0	1	1	1	1	1	0	9	2	3	7	3	1	0	1	5	10	1
7	38	1	6	0	28	20	1	0	1	1	2	3	0	5		0	0	0	1	0	0	0	1	0	0	0	0	1	1	0	0	0	1	1	0	0	1	0	7	2	3	7	2	1	0	1	5	10	1
7	38	1	6	0	28	20	1	0	1	1	2	3	0	5		1	0	0	1	0	0	1	1	0	0	0	0	1	1	0	0	0	1	1	1	1	1	1	12	2	3	7	3	1	1	1	5	10	1
7	38	1	6	0	30	22	1	0	1	1	2	2	3	5		0	0	1	0	0	0	0	1	0	0	1	1	1	0	0	0	0	1	1	0	1	1	0	9	2	3	7	2	1	1	1	5	9	1
7	38	1	6	0	23	21	1	6	1	1	2	3	0	7		0	0	0	0	0	0	0	0	1	0	0	0	0	1	1	0	0	1	1	1	1	1	1	9	1	2	8	4	1	0	1	5	10	1
7	38	1	6	0	24	18	2	3	1	1	2	3	10	4		1	0	0	1	0	1	1	1	0	0	1	0	0	1	0	0	0	1	1	0	1	1	0	11	1	2	6	0	1	1	1	5	10	1
7	38	1	6	1	24	20	1	5	1	1	1	1	1	3		1	1	1	0	1	1	1	0	1	1	1	0	0	0	0	0	1	0	0	0	0	0	0	10	1	2	8	3	1	0	1	5	10	0
8	39	1	6	0	25	20	1	4	1	1	2	3	4	6		0	0	0	0	0	0	1	1	0	0	0	0	1	1	0	0	0	1	1	0	1	1	0	8	1	2	7	3	1	0	1	5	10	1
8	39	1	6	0	28	18	1	4	1	3	4	3	0	3		1	1	0	1	0	0	1	1	0	0	0	0	1	1	0	0	0	0	0	0	0	1	0	8	3	4	5	5	2	0	1	5	10	0
8	39	1	6	0	29	20	2	3	2	1	2	3	4	6		0	0	0	1	0	0	0	1	0	0	0	0	1	1	0	0	0	1	1	0	1	1	0	8	2	3	9	2	1	1	1	5	10	1
8	39	1	6	0	30	21	5	12	1	1	2	3	12	4		1	0	0	1	0	0	1	0	0	0	1	0	0	1	1	0	0	1	1	1	1	1	1	12	2	3	7	3	1	0	1	5	10	1
8	39	1	6	0	31	22	1	5	1	3	2	5	6	5		0	0	0	0	0	0	0	1	0	0	0	0	1	1	0	0	0	1	1	0	1	1	0	7	3	4	7	5	2	0	1	5	10	1
8	39	1	6	0	26	22	2	10	1	1	2	3	10	5		0	0	0	0	0	0	0	1	1	0	0	0	1	1	0	0	0	1	1	1	1	1	1	10	4	5	8	4	1	0	1	5	11	1
8	39	1	6	0	34	24	3	0	1	1	2	3	0	6		1	0	0	0	0	0	1	1	0	0	0	0	1	1	0	0	0	1	0	0	1	1	1	9	3	5	7	3	1	1	1	5	10	1
8	39	1	6	0	35	20	2	0	2	1	2	3	0	5		0	0	0	0	0	0	1	0	0	0	0	0	1	1	0	0	0	1	1	0	1	0	1	7	3	4	8	3	1	1	1	5	11	1
8	39	1	6	1	35	20	1	8	1	1	1	1	0	6		1	1	1	0	1	1	1	0	1	0	1	0	0	1	0	0	1	0	0	0	0	0	0	10	3	4	5	2	1	0	1	5	12	0
8	39	1	6	0	25	20	1	0	1	1	2	3	0	5		0	0	0	1	0	0	0	1	0	0	0	1	1	1	0	0	0	1	1	0	0	1	1	9	2	3	7	2	1	0	1	5	10	1
8	39	1	6	1	30	25	2	10	1	1	2	1	15	4		1	1	0	0	0	1	1	0	1	0	1	0	1	0	1	1	0	0	0	0	0	0	0	9	1	2	10	2	1	0	1	4	5	0
8	39	1	6	0	25	19	2	0	1	1	2	3	2	5		1	0	0	0	0	0	0	1	0	0	0	1	1	1	0	0	0	1	1	0	1	1	1	10	2	2	10	2	1	1	1	5	4	1
8	39	1	6	0	27	20	3	10	1	1	2	1	13	5		1	0	0	1	0	1	1	0	0	0	1	0	1	1	0	0	0	0	0	0	0	0	0	7	2	3	10	3	1	1	1	5	6	0
8	40	1	6	1	23	17	2	13	1	1	2	2	10	3		1	1	0	0	0	1	1	0	1	0	1	0	0	1	0	0	1	0	0	0	0	0	0	8	1	2	10	5	1	0	1	5	6	0
8	40	1	6	0	25	21	2	8	1	1	2	3	10	9		0	0	0	0	0	0	0	1	0	0	0	0	1	1	0	0	0	1	0	1	0	1	1	7	1	2	9	3	1	0	1	5	6	1
8	40	1	6	0	32	22	1	4	1	1	2	1	11	4		1	0	0	1	0	0	1	0	0	0	1	0	0	1	0	0	0	0	0	0	0	1	0	6	2	3	10	3	1	0	1	5	7	0
8	40	1	6	0	25	20	3	10	1	1	2	3	13	5		1	0	0	1	0	1	1	1	0	0	1	0	0	1	0	0	0	1	1	1	1	1	1	13	2	3	9	2	1	1	1	5	7	1
8	40	1	6	0	26	20	1	0	1	1	2	3	3	5		1	0	0	0	0	0	1	1	0	0	0	0	1	1	0	0	0	1	1	0	1	1	1	10	2	4	9	2	1	1	1	1	8	1
8	40	1	6	0	30	16	5	2	1	1	2	2	6	3		0	0	0	0	0	0	1	0	0	0	0	1	0	0	0	0	0	0	0	0	0	1	0	3	0	1	8	1	1	0	1	5	6	0
8	40	1	6	0	24	18	2	8	1	1	2	3	2	2		1	0	0	0	0	0	1	1	0	0	0	0	1	1	0	0	0	1	1	1	1	1	1	11	1	2	8	2	1	0	1	5	7	1
8	40	1	6	0	29	20	2	2	2	1	2	3	5	6		1	0	0	1	0	0	0	1	0	0	0	0	1	1	0	0	0	1	1	0	1	1	0	9	3	4	8	2	1	1	1	5	7	1
8	40	1	6	0	27	15	1	13	1	1	1	1	15	6		1	1	0	0	1	0	1	0	1	0	1	1	0	1	0	0	0	0	0	0	0	1	0	9	3	4	5	2	1	0	1	5	12	0
8	40	1	6	0	27	20	1	0	1	1	2	3	2	6		1	0	0	1	0	0	1	1	0	0	0	0	1	1	0	0	0	1	1	0	1	1	0	10	3	5	7	2	1	1	1	1	8	1
8	40	1	6	0	27	20	1	0	1	1	2	2	5	7		1	0	0	1	0	0	1	1	0	0	0	0	1	1	0	0	0	1	1	0	1	1	0	10	3	5	8	2	1	1	1	1	8	1
8	40	1	6	0	22	20	1	10	1	1	1	1	10	2		1	0	0	0	0	0	1	0	0	0	1	0	1	1	0	0	0	0	0	0	0	1	0	6	0	1	9	0	1	0	1	5	7	1
8	40	1	6	0	26	26	2	10	1	1	2	3	7	2		0	0	0	0	0	0	1	1	0	0	0	0	1	1	0	0	0	1	0	0	0	0	0	5	0	1	10	0	1	0	1	5	8	1
8	40	1	6	0	27	20	1	0	1	3	2	5	0	4		1	0	0	1	0	1	1	1	0	0	1	0	0	1	0	0	0	1	1	0	1	1	0	11	2	3	8	3	2	0	1	5	8	1
9	41	1	6	0	22	19	2	3	1	1	2	3	5	4		1	0	0	1	0	0	1	1	0	0	0	1	1	1	0	0	0	1	1	0	1	0	0	10	1	2	7	2	1	1	1	5	8	1
9	41	1	6	0	23	18	5	4	1	1	2	4	7	2		1	0	0	0	0	0	1	0	0	0	1	0	0	0	0	0	0	0	0	0	0	0	0	3	1	3	8	2	1	0	1	5	8	0
9	41	1	6	0	23	20	2	4	1	1	2	2	3	3		0	0	0	0	0	0	0	0	0	0	0	0	1	1	0	0	0	0	1	0	0	1	0	4	1	2	9	2	1	0	1	5	7	0
9	41	1	6	0	28	19	1	6	1	1	5	3	12	3		0	0	0	0	0	0	0	1	0	0	0	0	1	1	0	0	0	1	1	0	0	0	1	6	3	4	8	3	1	0	1	5	8	1
9	41	1	6	0	35	25	2	0	1	1	2	3	0	5		0	0	0	0	0	0	0	1	0	0	0	0	1	1	0	0	0	1	1	0	1	1	0	7	3	4	9	2	1	1	1	5	9	1
9	41	1	6	0	26	20	2	3	1	1	2	3	8	2		0	0	0	0	0	0	1	1	0	0	0	0	1	1	0	0	0	1	1	1	1	1	0	9	1	2	5	4	1	0	1	5	10	1
9	41	1	6	0	25	20	1	0	1	1	2	3	0	4		0	0	0	0	0	0	0	1	0	0	0	0	1	1	0	0	0	1	1	1	1	1	1	9	2	3	8	4	1	1	1	5	9	1
9	41	1	6	0	25	20	5	10	1	1	2	3	10	4		1	0	0	1	0	0	1	1	0	0	0	1	1	1	0	0	0	1	1	0	1	1	0	11	2	3	8	2	1	1	1	1	11	1
9	41	1	6	1	27	17	2	15	1	1	1	1	15	3		1	1	0	0	0	0	1	0	1	0	1	0	0	1	0	0	0	0	0	0	0	0	0	6	2	3	6	2	1	1	1	5	10	0
9	41	1	6	0	27	21	2	5	3	1	2	3	10	5		1	0	0	1	0	0	1	1	0	0	0	0	1	1	0	0	0	1	1	0	1	1	1	11	2	3	6	3	1	1	1	5	11	1
9	41	1	6	0	30	20	2	0	1	1	2	2	5	5		1	0	0	0	0	0	1	1	0	0	0	0	1	1	0	0	0	1	1	0	1	1	0	9	2	3	6	3	1	1	1	5	11	1
9	41	1	6	0	29	20	5	12	1	1	1	1	13	5		1	0	0	1	0	1	1	0	0	0	1	0	0	1	0	0	0	0	0	0	1	1	0	8	3	4	9	3	1	1	1	5	10	1
9	42	1	6	0	33	22	2	0	1	1	2	3	0	7		1	0	0	0	0	0	1	1	0	0	0	1	0	1	0	0	0	1	1	0	0	1	1	9	5	4	8	2	1	1	1	5	10	1
9	42	1	6	0	27	20	4	0	1	1	2	3	4	5		1	0	0	1	0	0	0	1	0	0	0	1	1	1	0	0	0	1	1	1	0	0	0	9	2	3	8	2	1	1	1	5	11	1
9	42	1	5	0	28	20	2	10	1	1	2	1	10	4		0	1	0	0	0	0	1	0	0	0	1	0	0	1	0	0	1	1	0	0	1	1	0	8	2	3	6	2	1	0	1	5	10	1
9	42	1	6	0	32	20	1	0	1	4	4	5	0	2		0	0	0	0	0	0	1	0	0	0	0	0	1	0	0	0	0	0	0	0	0	1	0	3	4	5	5	2	2	1	1	1	12	0
9	42	1	6	0	33	20	1	3	1	1	5	3	0	5		1	0	0	0	0	0	0	0	0	0	0	0	1	1	0	0	0	1	0	0	1	1	1	7	5	6	6	5	1	0	1	5	10	1
9	42	1	6	1	35	18	1	1	1	1	2	2	3	6		0	0	0	0	0	0	0	0	0	0	1	0	0	1	0	0	0	0	0	0	0	0	0	2	4	5	8	7	1	0	1	1	13	1
9	42	1	6	1	30	18	1	10	1	1	2	5	8	5		0	1	0	0	1	1	1	0	0	0	1	0	1	0	0	1	1	0	0	0	0	0	0	8	3	4	10	3	1	0	1	5	6	0
9	42	1	6	1	35	25	2	12	2	1	4	5	12	7		1	1	0	0	1	0	1	0	1	0	1	0	0	1	0	0	0	0	0	0	0	0	0	7	3	4	10	1	1	0	1	5	9	0
9	42	1	6	1	28	22	2	8	1	1	2	2	9	5		1	1	0	0	0	0	1	0	1	0	0	0	0	0	0	0	0	0	0	0	0	0	0	4	3	3	7	3	1	0	1	5	7	0
9	42	1	6	0	27	15	1	13	1	1	1	1	15	6		1	1	0	0	1	0	1	0	1	0	1	1	0	1	0	0	0	0	0	0	0	1	0	9	3	4	5	2	1	0	1	1	8	0
9	42	1	6	0	27	15	2	0	1	1	5	3	0	3		0	0	0	0	0	0	0	1	0	0	0	0	1	1	0	0	0	0	1	0	1	0	0	5	3	4	8	3	1	0	1	1	12	1
9	42	1	6	0	27	22	2	10	1	1	2	1	13	6		1	0	0	1	0	0	0	1	0	0	1	0	0	1	0	0	0	1	1	0	1	0	0	8	3	4	6	2	1	1	1	1	10	1
9	42	1	6	0	25	19	2	0	1	1	2	3	0	6		0	0	0	1	0	0	0	1	0	0	0	0	1	1	0	0	0	1	1	0	0	1	0	7	2	4	7	4	1	0	1	5	9	1
10	43	1	6	0	25	20	2	5	1	1	2	2	8	5		1	0	0	0	0	0	1	1	0	0	0	0	1	1	0	0	0	1	1	0	1	1	0	9	2	3	8	2	1	1	1	1	12	1
10	43	1	6	0	27	21	1	0	2	1	2	3	2	5		0	0	0	0	0	0	0	1	0	0	0	0	1	1	0	0	0	1	1	0	0	1	0	6	4	5	7	2	1	1	1	2	11	1
10	43	1	6	0	23	19	5	5	1	1	2	2	5	4		1	0	0	1	0	0	0	1	0	0	0	1	1	1	0	0	0	1	1	0	0	1	1	10	1	2	8	3	1	1	1	3	12	1
10	43	1	6	0	22	18	2	5	1	1	2	3	10	4		1	0	0	1	0	0	1	1	0	0	0	0	1	1	0	0	0	1	1	1	1	1	1	12	2	3	7	3	1	1	1	1	12	1
10	43	1	6	0	22	18	2	5	1	1	2	3	10	4		1	0	0	1	0	0	1	1	0	0	0	0	1	1	0	0	0	1	1	1	1	1	1	12	2	3	7	3	1	1	1	1	12	1
10	43	1	6	0	30	20	2	0	1	1	5	3	3	4		0	0	0	0	0	1	0	0	0	0	1	1	0	0	0	0	0	1	1	1	1	1	1	9	5	6	5	2	1	0	1	1	12	1
10	43	1	6	1	18	17	1	4	1	1	2	2	9	2		1	0	0	1	0	0	1	0	0	0	1	0	0	1	0	0	1	0	0	0	0	0	0	6	0	1	10	0	1	0	1	1	12	0
10	43	1	6	0	22	19	2	8	1	1	2	3	9	2		0	0	0	0	0	0	1	1	0	1	1	0	1	1	0	0	0	1	1	1	1	1	0	11	0	1	7	0	1	0	1	5	12	1
10	43	1	6	0	28	20	2	0	1	1	2	2	0	4		1	0	0	1	0	0	1	1	0	0	0	0	1	1	0	0	0	1	1	0	1	1	0	10	2	3	8	3	1	1	1	5	12	1
10	44	1	6	0	28	20	1	0	1	2	2	3	0	4		0	0	0	0	0	0	0	1	0	0	0	0	1	1	0	0	0	1	1	1	1	1	1	9	2	3	8	2	1	0	1	5	10	1
10	44	1	6	1	30	21	2	10	3	1	2	5	9	3		0	1	1	0	0	0	1	0	0	1	0	0	1	0	0	0	1	0	0	0	0	0	0	6	2	1	8	5	1	0	1	5	10	0
10	44	1	6	0	20	17	2	5	2	1	2	2	4	3		1	0	0	0	0	0	1	0	0	0	1	0	1	1	0	0	0	1	1	0	0	1	0	8	1	2	5	2	1	1	1	5	12	0
10	44	1	6	0	25	20	1	10	1	1	2	3	10	3		1	0	0	1	0	1	1	1	0	0	1	0	0	1	0	0	0	1	1	0	1	1	0	11	1	2	8	3	1	0	1	5	12	1
10	44	1	6	0	29	20	2	3	2	1	2	3	6	6		0	0	0	1	0	0	0	1	0	0	0	0	1	1	0	0	0	1	1	0	1	1	0	8	3	4	8	2	1	1	1	5	11	1
10	44	1	6	0	30	22	2	0	2	1	2	3	0	7		0	0	0	0	0	0	0	1	0	0	0	1	1	1	0	0	0	1	0	1	1	1	1	9	3	5	6	2	1	0	1	5	11	1
10	44	1	6	0	29	20	1	0	2	1	2	3	2	6		0	0	0	0	0	0	0	1	0	0	0	0	1	1	0	0	0	1	1	0	1	1	0	7	3	4	8	2	1	1	1	5	11	1
10	44	1	6	0	29	22	2	0	2	1	2	3	0	7		0	0	0	0	0	0	0	1	0	0	0	1	1	1	0	0	0	1	0	1	1	1	1	9	3	5	6	2	1	0	1	5	11	1
10	44	1	6	0	31	22	5	10	1	1	2	3	12	4		1	0	0	1	0	0	1	0	0	0	1	0	0	1	1	0	0	1	1	1	1	1	1	12	2	5	7	3	1	0	1	5	10	1
10	44	1	6	0	33	20	2	5	2	1	2	3	0	5		1	0	0	1	0	0	0	1	0	0	0	0	1	1	0	0	0	1	0	1	1	0	1	9	3	4	5	3	1	1	1	5	12	1
10	44	1	6	0	33	22	3	5	1	1	2	3	7	6		1	0	0	1	0	0	1	1	0	0	0	1	0	1	0	0	0	1	1	1	1	1	1	12	3	4	8	3	1	0	1	5	12	1
10	44	1	6	0	30	22	1	0	1	1	2	3	0	5		0	0	0	0	0	0	0	1	0	0	0	0	1	1	0	0	0	1	1	0	1	1	1	8	2	3	8	3	1	1	1	5	12	1
11	45	1	6	0	26	18	2	4	1	1	2	3	6	5		1	0	0	1	0	0	1	1	0	0	1	0	1	1	0	0	0	1	1	0	1	1	1	12	3	5	7	3	1	1	1	1	13	1
11	45	1	6	0	27	20	2	4	1	1	2	3	4	5		0	0	0	0	0	0	0	1	0	0	0	1	1	0	0	0	0	1	0	0	1	1	0	6	3	4	6	2	1	0	1	1	13	1
11	45	1	6	0	24	20	1	10	1	1	2	1	13	3		1	0	0	0	0	0	0	1	0	0	0	0	1	1	0	0	0	1	1	0	1	1	1	9	2	3	8	2	1	1	1	1	13	1
11	45	1	6	0	25	17	2	5	1	1	2	3	7	5		1	0	0	1	0	0	1	1	0	0	0	0	1	1	0	0	0	1	1	0	1	1	0	10	2	3	8	3	1	1	1	1	13	1
11	45	1	6	0	27	20	2	0	1	1	2	3	4	6		1	0	0	1	0	0	0	1	0	0	0	0	1	1	0	0	0	1	0	0	1	1	0	8	4	6	8	2	1	1	1	1	13	1
11	45	1	6	0	27	17	2	0	1	1	4	2	2	3		1	0	0	1	0	0	1	0	0	0	1	1	0	1	0	0	0	0	0	0	1	1	0	8	1	2	8	5	1	1	1	3	13	0
11	45	1	6	0	27	20	1	0	1	1	2	3	5	4		1	0	0	1	0	0	0	1	0	0	0	1	1	1	0	0	0	1	0	1	1	1	1	11	1	3	7	2	1	1	1	1	13	1
11	45	1	6	1	29	20	1	8	1	1	4	2	6	3		0	1	0	0	0	0	1	0	0	0	1	0	0	0	0	0	0	0	0	0	0	0	0	3	1	2	8	4	3	0	1	1	12	0
11	45	1	6	1	20	17	1	0	1	1	2	4	0	2		0	0	0	0	0	0	1	0	0	0	0	0	0	1	0	0	1	0	0	0	0	0	0	3	2	3	8	4	1	1	1	1	11	1
11	45	1	6	0	24	20	2	4	2	1	2	3	5	3		1	0	0	1	0	1	1	1	0	0	1	0	0	1	0	0	0	1	1	0	1	1	0	11	2	3	7	2	1	1	1	1	11	1
11	45	1	6	0	30	20	1	0	1	1	2	3	5	5		1	0	0	0	0	0	1	0	0	0	0	0	1	1	0	0	0	1	1	1	1	1	0	9	4	6	7	3	1	1	1	5	10	1
11	45	1	6	0	18	17	1	8	1	1	2	3	10	3		1	0	0	1	0	1	1	1	0	0	1	0	0	1	0	0	0	1	0	0	1	1	1	11	0	1	7	0	1	1	1	1	13	1
11	45	1	4	0	19	17	1	8	1	1	2	1	13	5		1	0	0	1	0	1	1	0	1	0	1	0	0	1	0	0	0	0	0	0	0	0	0	7	0	1	8	0	1	1	1	1	13	0
11	46	1	6	0	20	15	2	7	1	1	2	3	10	2		1	1	0	0	0	0	1	0	0	0	0	1	1	1	0	0	0	1	1	1	1	1	1	12	1	2	8	4	1	0	1	5	11	1
11	46	1	6	0	21	17	1	2	1	1	2	3	2	3		0	0	0	1	0	0	0	0	0	0	0	0	1	0	0	0	0	1	1	0	0	1	1	6	1	2	6	2	1	1	1	5	13	1
11	46	1	6	0	30	22	1	1	1	1	2	3	3	6		0	0	0	1	0	0	0	1	0	0	0	0	1	1	0	0	0	1	0	1	1	1	1	9	3	4	7	2	1	1	1	5	13	1
11	46	1	6	0	33	18	1	0	1	3	4	5	0	5		0	0	0	1	0	0	0	1	0	0	0	1	1	1	0	0	0	0	1	0	1	1	0	8	3	4	6	3	2	0	1	5	13	1
11	46	1	6	0	37	27	2	3	1	1	2	3	7	6		1	0	0	1	0	1	0	1	0	0	0	1	1	1	0	0	0	1	1	1	1	1	1	13	3	5	8	3	1	0	1	5	13	1
11	46	1	6	1	32	20	1	7	1	1	2	4	7	5		0	1	0	0	0	0	1	0	0	0	1	0	0	0	0	0	0	0	0	0	0	0	0	3	3	4	8	6	1	0	1	5	13	0
11	46	1	6	1	28	20	2	7	1	1	2	4	8	4		0	1	0	0	0	0	0	0	0	0	1	0	0	0	0	0	0	0	0	0	0	0	0	2	1	2	8	0	1	0	1	5	13	0
11	46	1	6	0	25	17	1	0	1	1	2	3	3	2		0	0	0	0	0	0	0	1	0	0	0	0	1	1	0	0	0	1	1	0	0	1	1	7	2	3	7	3	1	0	1	5	14	1
11	46	1	6	0	25	20	2	5	1	1	2	3	6	4		1	0	0	0	0	0	1	1	0	0	0	1	1	1	0	0	0	1	1	0	0	1	1	10	2	3	5	1	1	1	1	1	14	1
11	46	1	6	0	30	25	1	0	1	1	2	4	3	3		1	0	0	0	0	0	1	0	0	0	0	0	1	1	0	0	0	0	0	0	0	0	0	4	1	2	8	5	1	0	1	5	11	0
11	46	1	6	0	34	22	2	0	1	1	2	5	0	6		1	0	0	0	0	0	0	1	0	0	0	1	1	0	0	0	0	1	1	0	1	1	1	9	5	6	7	3	1	1	1	1	14	1
12	47	1	6	0	33	16	1	1	1	1	2	3	10	4		1	0	0	1	0	0	0	1	1	0	0	1	1	1	0	0	0	1	1	1	1	1	1	13	5	7	7	4	1	0	1	1	14	1
12	47	1	6	0	22	21	1	8	1	1	2	4	10	2		1	0	0	0	0	0	1	0	0	0	0	0	1	1	0	0	0	0	0	0	0	1	0	5	0	1	8	0	1	0	1	5	12	0
12	47	1	6	0	28	20	2	10	1	1	2	1	10	4		0	1	0	0	0	0	1	0	0	0	1	0	0	1	0	0	1	0	0	0	0	1	0	6	2	3	5	2	1	0	1	5	12	1
12	47	1	6	1	28	19	2	10	1	1	2	2	12	5		1	1	0	0	1	0	1	0	1	0	1	0	0	1	0	0	0	0	0	0	0	0	0	7	3	4	8	2	1	0	1	5	12	0
12	47	1	6	1	35	27	2	6	1	1	4	2	12	6		0	1	0	0	0	0	1	0	1	0	0	0	0	1	0	0	0	0	0	0	0	0	0	4	3	4	7	1	1	0	1	5	14	0
12	47	1	6	0	29	20	2	4	1	1	2	3	5	5		1	0	0	1	0	0	1	1	0	0	0	0	1	1	0	0	0	1	1	0	1	1	0	10	3	4	8	2	1	0	1	5	14	1
12	47	1	6	1	25	18	2	0	1	1	2	5	8	4		0	0	0	0	0	0	0	0	0	0	0	0	1	1	0	0	0	0	0	0	0	0	0	2	2	4	8	3	1	0	1	5	12	0
12	47	1	6	0	26	17	3	2	1	3	3	5	0	3		0	0	0	0	0	0	1	0	0	0	0	0	1	1	0	0	0	0	0	0	0	1	0	4	2	3	7	3	2	0	1	5	11	0
12	47	1	6	0	24	18	2	1	1	1	5	3	0	2		0	0	0	0	0	0	0	1	0	0	0	0	1	1	0	0	0	0	0	0	1	1	0	5	2	3	7	3	2	0	1	5	12	1
12	47	1	6	0	35	23	2	0	1	4	4	5	0	5		0	0	0	1	0	0	0	0	0	0	0	0	1	1	0	0	0	0	0	0	1	1	0	5	4	5	8	3	2	0	1	5	12	0
12	48	1	6	0	32	22	1	0	1	1	2	3	0	5		0	0	0	0	0	0	0	1	0	0	0	0	1	1	0	0	0	1	0	0	1	1	0	6	3	5	8	2	1	0	1	5	14	1
12	48	1	6	0	26	22	2	6	1	1	2	3	10	8		0	0	0	0	0	0	0	1	1	0	0	0	1	1	0	0	0	1	1	1	1	1	1	10	4	5	7	5	1	0	1	5	15	1
12	48	1	6	0	24	20	2	4	2	1	2	3	5	3		1	0	0	1	0	1	1	1	0	0	1	0	0	1	0	0	0	1	1	0	1	1	0	11	2	3	7	2	1	1	1	5	15	1
12	48	1	6	0	32	17	2	0	2	1	2	5	0	5		0	0	0	0	0	0	1	1	0	0	0	0	1	1	0	0	0	1	0	1	1	1	0	8	5	7	6	3	1	0	1	5	14	1
12	48	1	6	0	28	16	5	3	1	1	5	3	2	3		0	0	0	0	0	0	0	1	0	0	0	0	0	1	0	0	0	1	1	0	0	1	1	6	3	4	7	3	1	0	1	1	16	1
12	48	1	6	0	27	18	1	8	1	1	4	3	5	3		1	0	0	1	0	1	1	0	0	0	1	0	1	1	0	0	0	0	0	0	0	1	1	9	1	3	6	6	2	0	1	2	16	1
12	48	1	6	1	22	20	1	6	1	1	2	4	5	3		1	0	0	0	0	0	1	0	0	0	0	0	0	1	0	0	1	0	0	0	0	0	0	4	0	1	8	6	1	1	1	5	16	0
12	48	1	6	0	33	18	1	0	1	3	4	5	0	5		0	0	0	1	0	0	0	1	0	0	0	1	1	1	0	0	0	0	1	0	1	1	0	8	3	4	6	2	2	0	1	5	16	1
12	48	1	6	0	35	20	2	0	2	1	2	3	0	6		0	0	0	1	0	0	0	1	0	0	0	0	1	1	0	0	0	1	1	1	1	0	1	9	3	4	7	2	1	0	1	5	14	1
12	48	1	6	0	33	23	1	0	1	1	2	3	0	5		1	0	0	0	0	0	0	1	0	0	0	0	1	1	0	0	0	1	1	1	1	1	1	10	2	3	7	3	1	1	1	5	15	1
12	48	1	6	1	28	22	2	8	1	1	2	5	10	5		0	1	0	0	0	0	1	0	1	0	0	0	0	0	0	0	0	0	0	0	0	0	0	3	3	4	7	3	1	0	1	5	16	0
[truncated: 231 more columns]
